# Supplementary material for: An integrated model for detecting significant chromatin interactions from high-resolution Hi-C data
Source: Nat Commun. 2017 May 17;8:15454. doi: 10.1038/ncomms15454 (PMC5442359; doi:10.1038/ncomms15454)
Supplement: Supplementary Data 1 — Counts of all significant contacts for HiC-DC, Fit-HiC and HiCCUPS across all chromosomes [file ncomms15454-s2.xlsx]

## Sheet: hicdc_5kb_GM12878
Chromosome	Interactions (incl. d=0)			Interactions (excl. d=0)
	Total	Significant at 5% FDR	Significant at FDR1%	Total	Significant at FDR5%	Significant at FDR1%
1	11148247	99808	65856	11104468	59164	26911
2	11632731	98197	65211	11585995	54984	23949
3	9767194	90264	58785	9728377	54026	23911
4	8701708	74555	50508	8664437	40456	18139
5	8584761	78206	50454	8549799	46479	20859
6	8331821	82911	52804	8298498	52706	24687
7	7272971	57305	36958	7242597	31048	13180
8	6942295	67698	43711	6914161	41541	18883
9	5512795	50596	33305	5490904	30452	14002
10	6469592	66833	42493	6444038	42918	19506
11	6728999	56472	38528	6703001	32869	15973
12	6643367	64851	41894	6617384	40615	18746
13	4595505	39187	26403	4576480	21542	9652
14	4404869	40676	26393	4387440	24615	11170
15	3973711	33749	22013	3958191	19590	8618
16	3752760	33980	22493	3737739	20315	9442
17	3898320	30480	19876	3883102	16863	7282
18	3660640	30301	20648	3645763	16439	7348
19	2929640	20695	13094	2918622	10973	4191
20	3216934	27500	18552	3205078	16140	7458
21	1654737	14910	9680	1647925	8833	4019
22	1798333	16734	10684	1791711	10565	4700
X	6627789	46809	34094	6598436	20409	8636
Total	138249719	1222707	804437	137694146	713542	321262

## Sheet: hicdc_10kb_GM12878
Chromosome	Interactions (incl. d=0)			Interactions (excl. d=0)
	Total	Significant at FDR5%	Significant at FDR1%	Total	Significant at FDR5%	Significant at FDR1%
1	4986958	6173	2257	4964900	3969	1776
2	4867172	6285	2065	4843700	4062	1619
3	3959767	5337	1788	3940300	3342	1339
4	3821602	5807	2110	3802900	3082	1246
5	3615629	7039	2575	3598100	4764	2017
6	3418807	7354	3014	3402100	5258	2430
7	3177793	2850	848	3162500	1792	688
8	2921208	5059	1878	2907100	3182	1293
9	2815134	3741	1422	2804100	2190	943
10	2703362	5017	1944	2690500	3404	1518
11	2692944	5037	1899	2679900	3026	1352
12	2669935	3745	1245	2656900	2509	1001
13	2292634	2901	1235	2283100	1673	779
14	2135439	2855	1116	2126700	1867	839
15	2038307	1724	656	2030500	1173	561
16	1794569	1929	934	1786900	1374	791
17	1611361	988	423	1603700	790	387
18	1548754	2443	881	1541300	1405	573
19	1167838	1118	364	1162300	521	215
20	1246239	2282	617	1240300	1291	441
21	945796	1182	466	942300	673	272
22	1009253	1019	387	1005900	762	338
X	3099844	5607	1690	3085300	1914	728
Total	60540345	87492	31814	60261300	54023	23146

## Sheet: hicdc_10RE_GM12878
Chromosome	Interactions (incl. d=0)			Interactions (excl. d=0)
	Total	Significant at FDR5%	Significant at FDR1%	Total	Significant at FDR5%	Significant at FDR1%
1	29278130	101342	74753	29222308	48094	22110
2	27864170	103110	75412	27807764	49295	22047
3	22700119	80331	59746	22653398	36195	16327
4	20413747	66901	52173	20370342	26125	11962
5	20436199	82025	58277	20394506	42641	19512
6	19579678	81045	58104	19539463	43010	20717
7	19543289	63575	46884	19505589	28801	12634
8	16747026	58791	44153	16713009	26417	12229
9	14516397	48279	35999	14489172	22580	10593
10	16500530	64576	46534	16468372	33796	16072
11	16095535	57435	42994	16063345	27334	13294
12	16825415	58415	42903	16792468	27268	12292
13	10330582	35202	27398	10308479	14173	6658
14	10895030	39367	28869	10873403	18998	8900
15	10672332	33590	24813	10652378	15115	6717
16	11544571	37376	27315	11524038	18220	8407
17	12116463	37436	27359	12095075	17444	7713
18	8308806	31052	23280	8291099	14089	6459
19	10396401	29649	21698	10379465	13342	5577
20	7886351	28401	20531	7870940	13588	5893
21	3832200	15191	11073	3823912	7469	3417
22	5202428	18559	12833	5193235	9884	4277
X	18119811	49034	39619	18084700	16188	7092
Total	349805210	1220682	902720	349116460	570066	260899

## Sheet: hiccups_10kb_GM12878
Chromosome	Significant Interactions (excl. d=0)
	All	D < 2Mb
1	787	769
2	599	586
3	553	547
4	420	416
5	459	453
6	533	531
7	400	390
8	434	432
9	328	320
10	370	365
11	437	432
12	434	428
13	209	203
14	276	272
15	248	246
16	213	211
17	306	304
18	182	182
19	202	201
20	214	213
21	82	82
22	141	141
X	227	225
Total	8054	7949

## Sheet: fithic_5kb_GM12878_beforeICE_MA
Chromosome	Interactions (excl. d=0)
	Total	Significant at FDR5%	Significant at FDR1%
1	56785422	400681	340106
2	60630077	334304	276057
3	47236118	273194	225224
4	39217984	196715	159969
5	39914940	246145	201757
6	37973533	282315	234468
7	34686707	237389	196462
8	31855442	213428	161965
9	22550404	214025	165050
10	30467973	213392	160325
11	31737804	241805	189218
12	28343989	220640	169537
13	17748863	130606	98241
14	17627787	155760	125723
15	16071619	147918	115922
16	16021249	178413	140880
17	16024071	151427	119459
18	14627548	99100	77986
19	11956125	119296	92596
20	12239046	103025	82206
21	4907727	72554	57116
22	6072581	80675	62389
X	35012280	119791	95570
Total	629709289	4432598	3548226

## Sheet: fithic_5kb_GM12878_afterICE_MAP
Chromosome	Interactions (excl. d=0)
	Total	Significant at FDR5%	Significant at FDR1%
1	56785422	102715	73915
2	60630077	86213	59278
3	47236118	64634	44978
4	39217984	36949	25845
5	39914940	54909	37989
6	37973533	74003	54076
7	34686707	54548	37621
8	31855442	47991	34040
9	22550404	42120	30411
10	30467973	59323	42414
11	31737804	61477	46288
12	28343989	61854	44641
13	17748863	21746	15148
14	17627787	40718	29230
15	16071619	43883	31302
16	16021249	46589	34035
17	16024071	53209	38993
18	14627548	20856	14838
19	11956125	39670	27318
20	12239046	35706	26026
21	4907727	16601	11884
22	6072581	30715	21357
X	35012280	17271	11670
Total	629709289	1113700	793297

## Sheet: Sheet9
Chromosome	Interactions (excl. D=0)
	Total	Significant at FDR5%	Significant at FDR1%
1	42396803	276999	197229
2	45692592	260373	181556
3	36162806	212833	150501
4	29740647	151608	108129
5	30367817	188147	130899
6	29092900	197471	160280
7	25571147	156121	124278
8	24458928	143651	114651
9	16896754	133388	106046
10	23172164	141581	113154
11	24165316	170777	139155
12	21753204	150815	120859
13	13828208	88824	68414
14	13665491	113542	86559
15	12191062	102242	77696
16	11803295	114282	88242
17	11841033	104505	82391
18	11434473	71449	53188
19	8899667	77448	58858
20	9701954	74947	58065
21	3863256	52765	40602
22	4654323	54463	40954
X	25513376	75087	57446
Total	476867216	3113318	2359152

## Sheet: Sheet10
Chromosome	Interactions (excl. D=0)
	Total	Significant at FDR5%	Significant at FDR1%
1	42396803	55337	39375
2	45692592	46646	31829
3	36162806	34624	23924
4	29740647	19685	13835
5	30367817	29677	20444
6	29092900	42974	30952
7	25571147	27234	18624
8	24458928	27345	19257
9	16896754	23955	16912
10	23172164	34357	24416
11	24165316	36642	26959
12	21753204	35515	25335
13	13828208	11907	8083
14	13665491	23871	16949
15	12191062	25104	17277
16	11803295	26429	18962
17	11841033	30050	21649
18	11434473	12177	8589
19	8899667	20706	13936
20	9701954	21972	15664
21	3863256	9861	6904
22	4654323	18513	12483
X	25513376	8542	5854
Total	476867216	623123	438212
