# Supplementary material for: An integrated model for detecting significant chromatin interactions from high-resolution Hi-C data
Source: Nat Commun. 2017 May 17;8:15454. doi: 10.1038/ncomms15454 (PMC5442359; doi:10.1038/ncomms15454)
Supplement: Supplementary Software 1 — HiC-DC R package [file ncomms15454-s3.zip]

Archive with 193 entries (129 files):
- hic.dc/
- hic.dc/.git/
- hic.dc/.git/COMMIT_EDITMSG
- hic.dc/.git/config
- hic.dc/.git/description
- hic.dc/.git/HEAD
- hic.dc/.git/hooks/
- hic.dc/.git/hooks/applypatch-msg.sample
- hic.dc/.git/hooks/commit-msg.sample
- hic.dc/.git/hooks/post-update.sample
- hic.dc/.git/hooks/pre-applypatch.sample
- hic.dc/.git/hooks/pre-commit.sample
- hic.dc/.git/hooks/pre-push.sample
- hic.dc/.git/hooks/pre-rebase.sample
- hic.dc/.git/hooks/pre-receive.sample
- hic.dc/.git/hooks/prepare-commit-msg.sample
- hic.dc/.git/hooks/update.sample
- hic.dc/.git/index
- hic.dc/.git/info/
- hic.dc/.git/info/exclude
- hic.dc/.git/logs/
- hic.dc/.git/logs/HEAD
- hic.dc/.git/logs/refs/
- hic.dc/.git/logs/refs/heads/
- hic.dc/.git/logs/refs/heads/master
- hic.dc/.git/logs/refs/remotes/
- hic.dc/.git/logs/refs/remotes/origin/
- hic.dc/.git/logs/refs/remotes/origin/HEAD
- hic.dc/.git/logs/refs/remotes/origin/master
- hic.dc/.git/objects/
- hic.dc/.git/objects/07/
- hic.dc/.git/objects/07/dd4780f10980e7450084bd1eae43f0991c2e19
- hic.dc/.git/objects/20/
- hic.dc/.git/objects/20/c9834b1a9d6e6b88286a308fde51eb5aae27b3
- hic.dc/.git/objects/53/
- hic.dc/.git/objects/53/8d27adf4793dfc7b0570d04904f5fb29602a92
- hic.dc/.git/objects/6e/
- hic.dc/.git/objects/6e/ef69a7fb0cbfc63878b3faa123dc3e9d3c7466
- hic.dc/.git/objects/80/
- hic.dc/.git/objects/80/cfe8a54f45a43a03aefe9f420874efc41880f3
- hic.dc/.git/objects/9f/
- hic.dc/.git/objects/9f/25b0c4730bc6a6a10830ef9183e219525a9e34
- hic.dc/.git/objects/a6/
- hic.dc/.git/objects/a6/95e836f8db5b6094dbece7448f71ea0c2feb12
- hic.dc/.git/objects/b7/
- hic.dc/.git/objects/b7/874e8d1b48a9972f1e1fbf34da149adc92842d
- hic.dc/.git/objects/c5/
- hic.dc/.git/objects/c5/0537ab4a41084721c8c1d4b65c74d4038696e6
- hic.dc/.git/objects/c5/2ccc7a98c5e22d30f4085bcaded55162ab7680
- hic.dc/.git/objects/f4/
- hic.dc/.git/objects/f4/095babac2c3062a33956a7c2e8e7a7011637ca
- hic.dc/.git/objects/f7/
- hic.dc/.git/objects/f7/48ebe230e55d9316f9e8f861e974f5f8f9a985
- hic.dc/.git/objects/f8/
- hic.dc/.git/objects/f8/3c8a4a3fd71622206ee7709c05104110e50a3e
- hic.dc/.git/objects/info/
- hic.dc/.git/objects/pack/
- hic.dc/.git/objects/pack/pack-c1c6050b6f49c116b9e6cce8e036693a0c12d9d5.idx
- hic.dc/.git/objects/pack/pack-c1c6050b6f49c116b9e6cce8e036693a0c12d9d5.pack
- hic.dc/.git/packed-refs
- hic.dc/.git/refs/
- hic.dc/.git/refs/heads/
- hic.dc/.git/refs/heads/master
- hic.dc/.git/refs/remotes/
- hic.dc/.git/refs/remotes/origin/
- hic.dc/.git/refs/remotes/origin/HEAD
- hic.dc/.git/refs/remotes/origin/master
- hic.dc/.git/refs/tags/
- hic.dc/.gitignore
- hic.dc/.Rbuildignore
- hic.dc/.Rhistory
- hic.dc/.Rproj.user/
- hic.dc/.Rproj.user/536758C8/
- hic.dc/.Rproj.user/536758C8/cpp-definition-cache
- hic.dc/.Rproj.user/536758C8/ctx/
- hic.dc/.Rproj.user/536758C8/pcs/
- hic.dc/.Rproj.user/536758C8/pcs/files-pane.pper
- hic.dc/.Rproj.user/536758C8/pcs/source-pane.pper
- hic.dc/.Rproj.user/536758C8/pcs/windowlayoutstate.pper
- hic.dc/.Rproj.user/536758C8/pcs/workbench-pane.pper
- hic.dc/.Rproj.user/536758C8/persistent-state
- hic.dc/.Rproj.user/536758C8/presentation/
- hic.dc/.Rproj.user/536758C8/profiles-cache/
- hic.dc/.Rproj.user/536758C8/rmd-outputs
- hic.dc/.Rproj.user/536758C8/saved_source_markers
- hic.dc/.Rproj.user/536758C8/sdb/
- hic.dc/.Rproj.user/536758C8/sdb/per/
- hic.dc/.Rproj.user/536758C8/sdb/per/t/
- hic.dc/.Rproj.user/536758C8/sdb/per/u/
- hic.dc/.Rproj.user/536758C8/sdb/prop/
- hic.dc/.Rproj.user/536758C8/sdb/prop/37704DB3
- hic.dc/.Rproj.user/536758C8/sdb/prop/70CCD638
- hic.dc/.Rproj.user/536758C8/sdb/prop/C830EF6C
- hic.dc/.Rproj.user/536758C8/sdb/prop/INDEX
- hic.dc/.Rproj.user/536758C8/sdb/s-317CBBAD/
- hic.dc/.Rproj.user/536758C8/sdb/s-317CBBAD/BD444CA2
- hic.dc/.Rproj.user/536758C8/sdb/s-317CBBAD/lock_file
- hic.dc/.Rproj.user/536758C8/session-persistent-state
- hic.dc/.Rproj.user/536758C8/viewer-cache/
- hic.dc/.Rproj.user/536758C8/viewer_history/
- hic.dc/.Rproj.user/shared/
- hic.dc/.Rproj.user/shared/notebooks/
- hic.dc/.Rproj.user/shared/notebooks/552623E3-Vignette/
- hic.dc/.Rproj.user/shared/notebooks/552623E3-Vignette/1/
- hic.dc/.Rproj.user/shared/notebooks/552623E3-Vignette/1/s/
- hic.dc/.Rproj.user/shared/notebooks/552623E3-Vignette/1/s/chunks.json
- hic.dc/.Rproj.user/shared/notebooks/6388470E-Vignette/
- hic.dc/.Rproj.user/shared/notebooks/6388470E-Vignette/1/
- hic.dc/.Rproj.user/shared/notebooks/6388470E-Vignette/1/536758C8/
- hic.dc/.Rproj.user/shared/notebooks/6388470E-Vignette/1/536758C8/chunks.json
- hic.dc/.Rproj.user/shared/notebooks/6388470E-Vignette/1/s/
- hic.dc/.Rproj.user/shared/notebooks/6388470E-Vignette/1/s/chunks.json
- hic.dc/.Rproj.user/shared/notebooks/70BE0E49-Vignette/
- hic.dc/.Rproj.user/shared/notebooks/70BE0E49-Vignette/1/
- hic.dc/.Rproj.user/shared/notebooks/70BE0E49-Vignette/1/536758C8/
- hic.dc/.Rproj.user/shared/notebooks/70BE0E49-Vignette/1/536758C8/chunks.json
- hic.dc/.Rproj.user/shared/notebooks/70BE0E49-Vignette/1/s/
- hic.dc/.Rproj.user/shared/notebooks/70BE0E49-Vignette/1/s/chunks.json
- hic.dc/.Rproj.user/shared/notebooks/paths
- hic.dc/config
- hic.dc/data/
- hic.dc/data/.Rapp.history
- hic.dc/data/602_1_chr21_little.bam
- hic.dc/data/602_1_chr21_little.bam.bai
- hic.dc/data/602_2_chr21_little.bam
- hic.dc/data/602_2_chr21_little.bam.bai
- hic.dc/data/602_chr21_little.rds
- hic.dc/data/chr10_binsGR.rds
- hic.dc/data/chr21_binsGR.rds
- hic.dc/data/chr21_enzymeCuts.rds
- hic.dc/data/HiC_Counts_chr21.rds
- hic.dc/data/HiC_data_Features_80kb_on_chr12.rds
- hic.dc/data/HiC_data_Features_on_chr21.rds
- hic.dc/data/HiC_data_Results_on_chr10_20kb.rds
- hic.dc/data/HiC_data_Results_on_chr12.rds
- hic.dc/data/trackslist.rds
- hic.dc/data/wgEncodeCrgMapabilityAlign50mer_chr21.bigWig
- hic.dc/DESCRIPTION
- hic.dc/HEAD
- hic.dc/HiC.DC.Rproj
- hic.dc/hooks/
- hic.dc/hooks/applypatch-msg.sample
- hic.dc/hooks/commit-msg.sample
- hic.dc/hooks/post-update.sample
- hic.dc/hooks/pre-applypatch.sample
- hic.dc/hooks/pre-commit.sample
- hic.dc/hooks/pre-push.sample
- hic.dc/hooks/pre-rebase.sample
- hic.dc/hooks/prepare-commit-msg.sample
- hic.dc/hooks/update.sample
- hic.dc/info/
- hic.dc/info/exclude
- hic.dc/inst/
- hic.dc/inst/ConstructBins.R
- hic.dc/inst/ConstructFeature.R
- hic.dc/inst/doc/
- hic.dc/inst/doc/Vignette.html
- hic.dc/inst/doc/Vignette.R
- hic.dc/inst/doc/Vignette.Rmd
- hic.dc/inst/FilterHiC.R
- hic.dc/inst/HiCDC.R
- hic.dc/inst/HiCDCFixedBin.R
- hic.dc/inst/RunHiC.R
- hic.dc/man/
- hic.dc/man/contact.map.Rd
- hic.dc/man/filterHiC.Rd
- hic.dc/man/GC.Rd
- hic.dc/man/hic.dc.fixedbin.Rd
- hic.dc/man/hic.dc.Rd
- hic.dc/man/Len.Rd
- hic.dc/man/Make_Bins.Rd
- hic.dc/man/Make_Features.Rd
- hic.dc/man/Map.Rd
- hic.dc/man/Mapp.Rd
- hic.dc/man/runhic.Rd
- hic.dc/man/sashimi.plot.Rd
- hic.dc/man/Signaltracks_hic.Rd
- hic.dc/NAMESPACE
- hic.dc/R/
- hic.dc/R/ConstructFeature.R
- hic.dc/R/ContactMap.R
- hic.dc/R/FilterHiC.R
- hic.dc/R/gc.R
- hic.dc/R/HiCDC.R
- hic.dc/R/HiCDCFixedBin.R
- hic.dc/R/len.R
- hic.dc/R/MakeBins.R
- hic.dc/R/map.R
- hic.dc/R/RunHiC.R
- hic.dc/R/SashimiPlot.R
- hic.dc/R/Signaltrackshic.R
- hic.dc/vignettes/
- hic.dc/vignettes/Vignette.Rmd
