# Supplementary material for: An integrated model for detecting significant chromatin interactions from high-resolution Hi-C data
Source: Nat Commun. 2017 May 17;8:15454. doi: 10.1038/ncomms15454 (PMC5442359; doi:10.1038/ncomms15454)
Supplement: Supplementary Software 1 — HiC-DC R package [file ncomms15454-s3.zip › hic.dc/hooks/applypatch-msg.sample]

#!/bin/sh
#
# An example hook script to check the commit log message taken by
# applypatch from an e-mail message.
#
# The hook should exit with non-zero status after issuing an
# appropriate message if it wants to stop the commit.  The hook is
# allowed to edit the commit message file.
#
# To enable this hook, rename this file to "applypatch-msg".

. git-sh-setup
test -x "$GIT_DIR/hooks/commit-msg" &&
	exec "$GIT_DIR/hooks/commit-msg" ${1+"$@"}
:
