# Supplementary material for: An integrated model for detecting significant chromatin interactions from high-resolution Hi-C data
Source: Nat Commun. 2017 May 17;8:15454. doi: 10.1038/ncomms15454 (PMC5442359; doi:10.1038/ncomms15454)
Supplement: Supplementary Software 1 — HiC-DC R package [file ncomms15454-s3.zip › hic.dc/hooks/post-update.sample]

#!/bin/sh
#
# An example hook script to prepare a packed repository for use over
# dumb transports.
#
# To enable this hook, rename this file to "post-update".

exec git update-server-info
