# Supplementary material for: An integrated model for detecting significant chromatin interactions from high-resolution Hi-C data
Source: Nat Commun. 2017 May 17;8:15454. doi: 10.1038/ncomms15454 (PMC5442359; doi:10.1038/ncomms15454)
Supplement: Supplementary Software 1 — HiC-DC R package [file ncomms15454-s3.zip › hic.dc/inst/ConstructFeature.R]

library(data.table)
library(GenomicRanges)
library(tldutils)

args <- commandArgs(trailingOnly = TRUE)
options(warn=-1)

# Taken from http://www.r-bloggers.com/parse-arguments-of-an-r-script/
parseArgs <- function(x) strsplit(sub("^--", "", x), "=")
args.df <- as.data.frame(do.call("rbind", parseArgs(args)))
args.list <- as.list(as.character(args.df$V2))
names(args.list) <- args.df$V1

path.to.files <- args.list$p
file.prefix <- args.list$f
Genomic.bin.file <- args.list$bf
bin.type <- args.list$bt
chr <- args.list$chr
d.min <- as.integer(args.list$dmin)
d.max <- as.integer(args.list$dmax)
output <- args.list$o

# Define functions

Normalize <- function(x){
  x.new <- (x - mean(x))/sd(x)
  return(x.new)
}
transform.vec <- function(x, y, epsilon = 1e-9) as.vector(Normalize(log(x*y + epsilon)))

binsGR <- readRDS(Genomic.bin.file)

files <- list.files(path=path.to.files, pattern=sprintf('%s*', file.prefix), full.names=T, recursive=F)
listDT <- lapply(files,function(x){readRDS(x)[[chr]]})
countPairedBins <- do.call(rbind,listDT)
countPairedBins <- countPairedBins[,list(counts=sum(counts), D=(D[1]-1)), by=list(binI,binJ)]

# Find all zero counts paired bins and append it to non-zero count paired bins.

regions <- binsGR[which(seqnames(binsGR) == chr)]
regions <- resize(regions, fix="center", width=1)
ovl <- findOverlaps(regions,
                    resize(regions, width = d.max*2, fix = 'center'))
DT <- data.table(binI = queryHits(ovl),binJ = subjectHits(ovl))
DT <- subset(DT, binI < binJ)
binI <- names(regions[DT$binI])
binJ <- names(regions[DT$binJ])
AllPairedBins <- data.table(binI = binI, binJ = binJ)
rm (ovl, DT, regions, binI, binJ)
gc()
gc(reset = TRUE)

AllPairedBins$startI <- as.integer(start(binsGR[AllPairedBins$binI]))
AllPairedBins$startJ <- as.integer(start(binsGR[AllPairedBins$binJ]))
AllPairedBins.Inorder <- AllPairedBins[startI <= startJ]
AllPairedBins.Notordered <- AllPairedBins[startI > startJ]
AllPairedBins.ordered <- rbind(AllPairedBins.Inorder,AllPairedBins.Notordered[,
                                                                              list(binI = binJ, binJ = binI, startI = startJ, startJ = startI)])
binCenters <- GRanges(seqnames=chr,IRanges(start=start(resize(binsGR[AllPairedBins$binI], fix='center', width=1)),
                                           end = start(resize(binsGR[AllPairedBins$binJ], fix='center', width=1))))
AllPairedBins.ordered$D <- width(binCenters)-1
AllPairedBins <- AllPairedBins.ordered[,list(binI=binI, binJ=binJ, D=D)]
rm(AllPairedBins.ordered,AllPairedBins.Inorder,AllPairedBins.Notordered,binCenters)
gc()
gc(reset=TRUE)

temp <- countPairedBins[,list(binI=binI, binJ=binJ, D=D)]
setkey(AllPairedBins,key="binI","binJ","D")
zeroPairedBins <- AllPairedBins[!temp]
zeroPairedBins$counts <- 0
allpairedBins <- rbind(countPairedBins,zeroPairedBins)
allpairedBins <- subset(allpairedBins, D >= d.min & D <= d.max)
allpairedBins <- allpairedBins[,list(binI=binI, binJ=binJ, counts=counts, D=D)]

regions <- binsGR[which(seqnames(binsGR) == chr)]

if(bin.type == "Bins-RE-sites") {
dt <- allpairedBins[,list(binI=binI, binJ=binJ, gcI=regions[binI]$gc,
                          gcJ=regions[binJ]$gc, mapI=regions[binI]$map, mapJ=regions[binJ]$map)]
dt <- dt[,list(binI=binI, binJ=binJ, gc = transform.vec(gcI, gcJ), map = transform.vec(mapI, mapJ))]
allpairedBins$gc <- dt$gc
allpairedBins$map <- dt$map
}

if(bin.type == "Bins-uniform") {
dt <- allpairedBins[,list(binI=binI, binJ=binJ, gcI=regions[binI]$gc, gcJ=regions[binJ]$gc, mapI=regions[binI]$map, mapJ=regions[binJ]$map, lenI=regions[binI]$len, lenJ=regions[binJ]$len)]
dt <- dt[,list(binI=binI, binJ=binJ, gc = transform.vec(gcI, gcJ), map = transform.vec(mapI, mapJ), len = transform.vec(lenI, lenJ))]
allpairedBins$gc <- dt$gc
allpairedBins$map <- dt$map
allpairedBins$len <- dt$len
rm(temp, dt, countPairedBins, AllPairedBins, zeroPairedBins)
gc()
gc(reset=TRUE)
}

saveRDS(allpairedBins, file=sprintf("%s_Features_on_%s.rds", output, chr))
rm(list=ls())
gc()
gc(reset=TRUE)
