# Supplementary material for: An integrated model for detecting significant chromatin interactions from high-resolution Hi-C data
Source: Nat Commun. 2017 May 17;8:15454. doi: 10.1038/ncomms15454 (PMC5442359; doi:10.1038/ncomms15454)
Supplement: Supplementary Software 1 — HiC-DC R package [file ncomms15454-s3.zip › hic.dc/inst/doc/Vignette.Rmd]

---
title: "An Introduction to HiC-DC"
author: "Mark A. Carty and Merve Sahin"
date: "2/28/2017"
output: rmarkdown::html_vignette
vignette: >
  %\VignetteIndexEntry{"An Introduction to HiC-DC"}
  %\VignetteEngine{knitr::rmarkdown}
  \usepackage[utf8]{inputenc}
---

```{r setup, include=FALSE}
knitr::opts_chunk$set(echo = TRUE)
```

## Introduction

HiC-DC package provides tools for data processing, estimating the statistical significance of chromatin interactions, and visualizing chromosomal contact maps produced by Hi-C. HiC-DC tests for chromatin interactions by using a zero-inflated negative binomial generalized linear model.  This vignette explains the use of the package and demonstrates typical workflows.

## Input Data

As input, the HiC-DC begins with bam files obtained from a Hi-C sequencing experiment. **FilterHi-C** parses two bam files for data curation and produces a *GenomicRanges* object of paired-end reads. Reading the associated records from the BAM files is accomplished as follows:

```{r message=FALSE, cache=FALSE}

library(HiC.DC)
options(warn=-1)

#find the location of the data folder
path.data=system.file("data", package="HiC.DC")

genome = 'Hsapiens'                                                          # Genome
version = 'hg19'                                                             # Version of build
bamfiles1 = paste0(path.data,"/602_1_chr21_little.bam")
bamfiles2 = paste0(path.data,"/602_2_chr21_little.bam")

         # Hi-C Bam files
chr = 'chr21'                                                                # chromosome
cores = 1                                                                    # Number of threads
outputfile = paste0(path.data,"/602_chr21_little.rds")
         # Out put file

filterHiC(genome, version, bamfiles1, bamfiles2, outputfile, chr, cores)
```

As a sanity check, we load the RDS file with the *GenomicRanges* object of paired-end reads into R.
```{r load reads}

data = readRDS(outputfile)
data
```

## Create Genomic Bins ##

Since we successfully created our *GenomicRanges* object of paired-end reads, let us make another *GenomicRanges* object of genomic intervals or bins for chromosome 21 based on the restriction cutting sites for that chromosome. We will use **Make_bins** to create the intervals. The arguments to **Make_bins** include the genome, the build, the restriction enzyme motif, the bin type, the number of restriction cutting sites aggregated within a bin (e.g. use the argument “numsites”), the output path, the filename, and the chromosome. If you wanted to use uniform binning, replace the argument “numsite” with “binsize.” 

```{r MakeBins}

path = paste0(path.data,'/chr21')
fname = paste0(path.data,'/wgEncodeCrgMapabilityAlign50mer_chr21.bigWig')
chr = 'chr21' 
genome = 'Hsapiens'                                                          
version = 'hg19'  

Make_Bins(genom = genome, genom.version = version, bin.type = 'Bins-uniform', sig = 'GATC', 
          binsize = 50e3, output.path = path, con = fname, chrom = chr)
```

## Generate Hi-C Counts ##

We have all the data required to produce Hi-C counts. Now, let us use runhic to generate Hi-C count data. You must provide the following RDS files to use runhic: the path to read, bin, enzyme cut sites file locations. Below is an example of how to use **runhic** to generate Hi-C counts:

```{r Runhic}

read.file = paste0(path.data,'/602_chr21_little.rds')
bin.file = paste0(path.data,'/chr21_binsGR.rds')
enzyme.file = paste0(path.data,'/chr21_enzymeCuts.rds')
output.file = paste0(path.data,'/HiC_Counts_chr21.rds')

runhic(genome, version, readfile = read.file, 
       binfile = bin.file, REfile = enzyme.file, outfile = output.file,
       chrom = chr)
```

## Generate Features ##

We create the model matrix used by the hurdle negative binomial generalized model. We must provide the path to the directory of the Hi-C count RDS files and the identifier for those files. The function **Make_Features** creates the model matrix:


```{r Construct  Features}

path = path.data
file.prefix = 'HiC_Counts'
output = paste0(path.data,'/HiC_data')

Make_Features(path, file.prefix, bin.file, chr, 'Bins-uniform', output = output)
```

## Run HiC-DC to Test for Chromatin Interactions  ##

Before we run **hic.dc** on a dataset, we want to determine the appropriate subsample size to train the model. HiC-DC takes a subsample of the data from the model matrix, which is data.table, for training. We need to have enough zero-count events to fit the hurdle negative binomial regression. We should consider several different subsamples sizes for training to determine the size that ensures that HiC-DC runs efficiently.

To test for chromatin interactions from Hi-C sequencing data, we can run either **hic.dc** or **hic.dc.fixedbin** as follows:


```{r HiC-DC}
file = paste0(path.data,'/HiC_data_Features_80kb_on_chr12.rds')

df = 6
ssize = 0.8
binsize = 8e4
chunksize = 1.4e4
output = paste0(path.data,'/HiC_data')
hic.dc.fixedbin(file = file, df = df, ssize = ssize, cores = cores, binsize = binsize, output = output, chunksize = chunksize)
system(paste0("rm ",path.data,"/HiC_data_Model-Fit_on_chr12.rds"))
```

## HiC-DC Results ##

Let us look at the significant interactions beyond the diagonal detected at 5% FDR threshold from the **hic.dc** run:

```{r HiC-DC results}
data = readRDS(paste0(path.data,"/HiC_data_Results_on_chr12.rds"))
signif.contacts = data[qvalue < 0.05 & D!=0, list(binI=binI, binJ=binJ, 
                         counts=counts, qvalue=qvalue)]
head(signif.contacts)
```

## Visualization of Hi-C Contacts with Epigenetic and Genomic Elements  ##

We plot Hi-C hotspots estimated by **hic.dic** along with epigenetic tracks for GM12878 showing DNase I hypersensitive sites, H3K27ac, ChIP-seq, and RAD21.

```{r plot, message=FALSE, cache=FALSE, fig.width=8, fig.height=8.5}

start = 11500000
end = 11840000
size = 1e5
col = c("red","blue","darkgreen" ,"brown")

regions = readRDS(paste0(path.data,'/chr10_binsGR.rds'))
trackslist = readRDS(paste0(path.data,'/trackslist.rds'))
contact.matrix = readRDS(paste0(path.data,'/HiC_data_Results_on_chr10_20kb.rds'))

Signaltracks_hic(contact.matrix = contact.matrix, regions = regions,
                 start=start, end=end, trackslist=trackslist, 
                 size = size, col=col)
```

We have a Sashimi plot depiction of significant interactions called by **hic.dc** showing chromatin looping between the hotspots seen in plot above. 

```{r Sushi, fig.width=8, fig.height=8}
sashimi.plot(contact.matrix = contact.matrix, chromstart = start, 
             chromend = end, regions = regions)
```
