# Supplementary material for: An integrated model for detecting significant chromatin interactions from high-resolution Hi-C data
Source: Nat Commun. 2017 May 17;8:15454. doi: 10.1038/ncomms15454 (PMC5442359; doi:10.1038/ncomms15454)
Supplement: Supplementary Software 1 — HiC-DC R package [file ncomms15454-s3.zip › hic.dc/inst/FilterHiC.R]

library(data.table)
library(GenomicRanges)
library(GenomicAlignments)
library(doParallel)
library(tldutils)

args <- commandArgs(trailingOnly = TRUE)
options(warn=-1)

# Taken from http://www.r-bloggers.com/parse-arguments-of-an-r-script/
parseArgs <- function(x) strsplit(sub("^--", "", x), "=")
args.df <- as.data.frame(do.call("rbind", parseArgs(args)))
args.list <- as.list(as.character(args.df$V2))
names(args.list) <- args.df$V1

genome <- args.list$g
version <- args.list$v
fname_1 <- args.list$f1
fname_2 <- args.list$f2
outfile <- args.list$o

package <- sprintf('BSgenome.%s.UCSC.%s', genome, version)
library(package, character.only = TRUE)
seqname <- seqnames(get(genome, mode="any"))
chrom <- setdiff(seqname[sapply(seqname, nchar) <= 5], 'chrM')

defaults <- list(chr=chrom, cores=1, probs=0.1)

# Check if chrom is given as an argument.
# If it is entered, converted it to vector:
if(!is.null(args.list$chr)) {
str <- strsplit(args.list$chr, " ")[[1]]
args.list$chr <- as.character(str)
}

# Check if defaults should be used!
if(!is.null(defaults)){
def <- setdiff(names(defaults), names(args.list))
if(length(def)) {
args.list[def] <- defaults[def]
}
}

chrom <- args.list$chr
cores <- as.numeric(args.list$cores)
probs <- as.numeric(args.list$probs)

if(length(chrom) < cores ) cores <- length(chrom)

cat("Using", chrom, "for analysis", "\n")

# Register cores for parallel processing:
cat("Registering", cores, "cores for parallel processing", "\n")
if(cores <= detectCores()){
  cl <- makeCluster(cores)
  registerDoParallel(cl)
}else if(cores > detectCores()){
  # Stop if illegal number of cores specified!
  stop("Number of cores specified is higher than the number of existing cores!")}

slen <- seqlengths(get(genome, mode="any"))

  stime <- system.time({

          res <- foreach(i=1:length(chrom), .packages = c('GenomicAlignments', 'GenomicRanges', 'data.table'), .combine=c) %dopar% {
              chr <- chrom[i]
              what <- c("rname","qname","strand","pos","mapq")
              which <- GRanges(chr, IRanges(start=1, end=slen[chr]))

              param <- ScanBamParam(what = what, which=which,
                flag = scanBamFlag(isUnmappedQuery=FALSE,isDuplicate=FALSE),
                tag=c("AS","XS"))
              rdL <- readGAlignments(fname_1, use.names=TRUE, param=param)
              rdR <- readGAlignments(fname_2, use.names=TRUE, param=param)
              rdL.filter1 <- rdL[which(elementMetadata(rdL)$mapq!=0)]
              rdR.filter1 <- rdR[which(elementMetadata(rdR)$mapq!=0)]
                  rm(rdL, rdR)
              gc()

              gc(reset=TRUE)
              dL <- elementMetadata(rdL.filter1)$AS - elementMetadata(rdL.filter1)$XS
              dR <- elementMetadata(rdR.filter1)$AS - elementMetadata(rdR.filter1)$XS
              rdL.filter2 <- rdL.filter1[dL > quantile(dL, probs=probs)]
              rdR.filter2 <- rdR.filter1[dR > quantile(dR, probs=probs)]
              rm(rdL.filter1, rdR.filter1, dL, dR)
              gc()

              gc(reset=TRUE)
              RL <- data.table(id=names(rdL.filter2),chrom1=as.character(seqnames(rdL.filter2)),pos1=start(rdL.filter2),width1=width(rdL.filter2),
                strand1=as.character(strand(rdL.filter2)))
              RR <- data.table(id=names(rdR.filter2),chrom2=as.character(seqnames(rdR.filter2)),pos2=start(rdR.filter2),width2=width(rdR.filter2),
                strand2=as.character(strand(rdR.filter2)))
              rm(rdL.filter2,rdR.filter2)
              gc()

              gc(reset=TRUE)
              setkey(RL,"id")
              setkey(RR,"id")
              R <- merge(RL, RR, by="id")
              G1 <- GRanges(R$chrom1, IRanges(start=R$pos1, width=R$width1),
                            strand=R$strand1)
              seqlengths(G1) <- slen[chr]
              G2 <- GRanges(R$chrom2, IRanges(start=R$pos2, width=R$width2),
                            strand=R$strand2)
              seqlengths(G2) <- slen[chr]
              common <- !duplicated(G1) & !duplicated(G2)
              H1 <- G1[common]
              H2 <- G2[common]
              H <- list(H1, H2)
          }
          })[3]/60
  show(sprintf('Time required to get reads: %3.2f mins', stime))
  stopCluster(cl)
  rm(dL, dR, R, G1, G2, H1, H2, RL, RR, common)
  gc()
  gc(reset=TRUE)
  R1 <- do.call(c, res[2*(1:(length(res)/2))-1])
  R2 <- do.call(c, res[2*(1:(length(res)/2))])
  reads <- GRangesList(R1=R1, R2=R2)
  rm(R1, R2, param, what, which)
  gc()
  gc(reset=TRUE)
  saveRDS(reads,file=outfile)
