# Supplementary material for: An integrated model for detecting significant chromatin interactions from high-resolution Hi-C data
Source: Nat Commun. 2017 May 17;8:15454. doi: 10.1038/ncomms15454 (PMC5442359; doi:10.1038/ncomms15454)
Supplement: Supplementary Software 1 — HiC-DC R package [file ncomms15454-s3.zip › hic.dc/inst/HiCDC.R]

# We use a hurdle negative binomial regression model to remove systematic biases in Hi-C cis contact maps
# Decay in contact frequency with distance is modeled using a B-spline
# Mark A. Carty (mac449@cornell.edu)
# Last update: 5.13.2015
# Parallel processing (using the desired chunk size and number of cores) is implemented
# by Merve Sahin (ms3276@cornell.edu) on May 20, 2016.

#args[1] == file
#args[2] == degree of freedom, default=6
#args[3] == sample size, default = 0.01
#args[4] == chunk size, try 500k or 1M for chr 1-2, 200k for chr10-11, and 100k for chr21-22, and so on, default is 500k
#args[5] == number of cores used for parallel processing 
#args[6] == output, output file name

# Loading required R and bioconductor packages to run the algorithm

library(pscl)
library(VGAM)
library(splines)
library(methods)
library(data.table)
library(doParallel)
library(tldutils)

args <- commandArgs(trailingOnly = TRUE)
options(warn=-1)

# Taken from http://www.r-bloggers.com/parse-arguments-of-an-r-script/
parseArgs <- function(x) strsplit(sub("^--", "", x), "=")
args.df <- as.data.frame(do.call("rbind", parseArgs(args)))
args.list <- as.list(as.character(args.df$V2))
names(args.list) <- args.df$V1

file <- args.list$f
cores <- as.numeric(args.list$cores)
output <- as.character(args.list$o)

defaults <- list(csize=500e3, df=6, ssize=0.01)

# Check if defaults should be used!
if(!is.null(defaults)){
def <- setdiff(names(defaults), names(args.list))
if(length(def)) {
args.list[def] <- defaults[def]
}
}

ssize <- as.numeric(args.list$ssize)
df <- as.numeric(args.list$df)
chunksize <- as.numeric(args.list$csize)

# Declare functions

pZANB2 <- function(...) 1 - pzanegbin(...)

remove.outliers <- function(dat,mod,f=qzanegbin){
  q <- f(0.975,size = mod$theta, munb=predict(mod,newdata = dat,
                                              dispersion = 1/mod$theta,type='count'),pobs=predprob(mod,newdata=dat)[,1])
  counts <- dat$counts
  counts[counts > q] <- NA
  new.dat <- as.data.frame(dat)[which(!is.na(counts)),]
  new.dat <- as.data.table(new.dat)
  return(new.dat)
}

GLM <- function(data,df,bdpts){
  mod <- hurdle(counts ~ gc + map + bs(D,df=df,Boundary.knots = bdpts)| gc + map + bs(D,df=df,Boundary.knots = bdpts),data=data,dist='negbin')

  # Remove outliers
  new.dat <- remove.outliers(data,mod)
  # Refit the model
  mod <- hurdle(counts ~ gc + map + bs(D,df=df,Boundary.knots = bdpts)| gc + map + bs(D,df=df,Boundary.knots = bdpts),data=new.dat,dist='negbin')
  return(mod)
}

func <- function(counts,size,mean,phat) mapply(pZANB2,q=(counts-1), size=size, munb=mean, pobs=phat)

# Main body of algorithm
set.seed(1010)

new.x <- readRDS(file) # reading in data
chr <- strsplit(as.character(new.x$binI[1]), "-")[[1]][1]
zeroPairedBins <- subset(new.x,counts==0)
countPairedBins <- subset(new.x,counts!=0)

Intervals <- seq(min(new.x$D),to=max(new.x$D),by=1000)
cls.counts <- findInterval(countPairedBins$D,Intervals,rightmost.closed = T)
cls.zeros <- findInterval(zeroPairedBins$D,Intervals,rightmost.closed = T)
bins.counts <- split(seq_len(nrow(countPairedBins)),cls.counts)
bins.zeros <- split(seq_len(nrow(zeroPairedBins)),cls.zeros)

idx.counts <- unlist(lapply(bins.counts,function(x){sample(x,floor(length(x)*ssize),replace = F)}))
idx.zeros <- unlist(lapply(bins.zeros,function(x){sample(x,floor(length(x)*ssize),replace = F)}))
dat <- rbind(countPairedBins[idx.counts,],zeroPairedBins[idx.zeros,])
bdpts <- range(new.x$D)
rm(cls.counts,cls.zeros,bins.counts,bins.zeros,idx.counts,idx.zeros,Intervals)
gc()
gc(reset=TRUE)

stime <- system.time({fit <- GLM(dat,df,bdpts)})[3]/60
show(sprintf('Time required to fit the model: %3.2f mins',stime))

# Register cores for parallel processing:
if(cores <= detectCores()){
cl<-makeCluster(cores)
registerDoParallel(cl)
}else if(cores > detectCores()){
# Stop if illegal number of cores specified!
stop("Number of cores specified is higher than the number of existing cores!")}

stime <- system.time({

  fit.copy <- fit
  fit.copy$y <- sort(1:length(fit.copy$y)%%2)

  # Split the countPairedBins to chunks
  partnum<-ceiling(nrow(new.x)/chunksize)
  splitseq<-rep(1:partnum, each=chunksize)[1:nrow(new.x)]
  # split function will generate a list of chunks
  splitdata<-split(new.x, splitseq)

  # foreach will run every command for each chunk in parallel and then combine them with rbind!
  y<-foreach(x=splitdata, .packages = c('splines', 'VGAM','pscl'), .combine = 'rbind') %dopar%
  {
    mu <- predict(fit,newdata = x, dispersion = fit$theta**(-1),type="count")
    phat <- predprob(fit.copy,newdata=x)[,1]
    pvals <- func(x$counts, fit$theta, mu, phat)
    x <- cbind(x, pvals)
    colnames(x)[7] <- "pvals"
    return(x)
  }

})[3]/60
show(sprintf('Time required to estimate additional parameters : %3.2f mins',stime))

stopCluster(cl)
y<-as.data.table(y)
y$adj.pvals <- p.adjust(y$pvals,method='fdr')
saveRDS(y, file = sprintf("%s_Results_on_%s.rds", output, chr))
saveRDS(fit, file = sprintf("%s_Model-Fit_on_%s.rds", output, chr))
rm(list=ls())
gc()
