# Supplementary material for: An integrated model for detecting significant chromatin interactions from high-resolution Hi-C data
Source: Nat Commun. 2017 May 17;8:15454. doi: 10.1038/ncomms15454 (PMC5442359; doi:10.1038/ncomms15454)
Supplement: Supplementary Software 1 — HiC-DC R package [file ncomms15454-s3.zip › hic.dc/inst/HiCDCFixedBin.R]

# We use a hurdle negative binomial regression model to remove systematic biases in Hi-C cis contact maps
# Decay in contact frequency with distance is modeled using a B-spline
# Mark A. Carty (mac449@cornell.edu)
# Last update: 5.13.2015
# Parallel processing (using the desired chunk size and number of cores)
# is implemented by Merve Sahin (ms3276@cornell.edu) on June 1,  2016.

#args[1] == file
#args[2] == degree of freedom,  default=6
#args[3] == sample size, default = 0.01
#args[4] == chunk size, try 500k or 1M for chr 1-2, 200k for chr10-11, and 100k for chr21-22, and so on; default=500k
#args[5] == number of cores used for parallel processing 
#args[6] == binsize, size of the fixed bins used
#args[7] == output, output file name

# Loading required R and bioconductor packages to run the algorithm

library(pscl)
library(VGAM)
library(splines)
library(methods)
library(data.table)
library(doParallel)
library(tldutils)

args <- commandArgs(trailingOnly = TRUE)
options(warn=-1)

# Taken from http://www.r-bloggers.com/parse-arguments-of-an-r-script/
parseArgs <- function(x) strsplit(sub("^--", "", x), "=")
args.df <- as.data.frame(do.call("rbind", parseArgs(args)))
args.list <- as.list(as.character(args.df$V2))
names(args.list) <- args.df$V1

file <- args.list$f
cores <- as.numeric(args.list$cores)
binsize <- as.numeric(args.list$bs)
output <- as.character(args.list$o)

defaults <- list(csize=500e3, df=6, ssize=0.01)

# Check if defaults should be used!
if(!is.null(defaults)){
def <- setdiff(names(defaults), names(args.list))
if(length(def)) {
args.list[def] <- defaults[def]
}
}

chunksize <- as.numeric(args.list$csize)
df <- as.numeric(args.list$df)
ssize <- as.numeric(args.list$ssize)

# Declare functions

pzanegbin2 <- function(x, size, mu, p) dzanegbin(x = x, size = size, munb = mu, pobs0 = p) + 1 - pzanegbin(q = x, size = size, munb = mu, pobs0 = p)

GLM <- function(data, df, bdpts){
  mod <- hurdle(counts ~ len + gc + map + bs(D, df=df, Boundary.knots = bdpts)| len + gc + map + bs(D, df=df, Boundary.knots = bdpts), data=data,dist='negbin')
  return(mod)
}

func <- function(counts, size, mu, p){
  p_vec <- mapply(pzanegbin2, x=counts, size=size, mu=mu, p=p)
  return(p_vec)
}

# Main body of algorithm
set.seed(1010)

new.x <- readRDS(file) # reading in data
chr <- strsplit(as.character(new.x$binI[1]), "-")[[1]][1]
zeroPairedBins <- new.x[counts==0,]
countPairedBins <- new.x[counts!=0,]

Intervals <- seq(min(new.x$D),to=max(new.x$D),by=binsize)
cls.counts <- findInterval(countPairedBins$D, Intervals, rightmost.closed = T)
cls.zeros <- findInterval(zeroPairedBins$D, Intervals, rightmost.closed = T)
bins.counts <- split(seq_len(nrow(countPairedBins)), cls.counts)
bins.zeros <- split(seq_len(nrow(zeroPairedBins)), cls.zeros)

idx.counts <- unlist(lapply(bins.counts, function(x){sample(x, floor(length(x)*ssize), replace = F)}))
idx.zeros <- unlist(lapply(bins.zeros, function(x){sample(x, floor(length(x)*ssize), replace = F)}))
dat <- rbind(countPairedBins[idx.counts, ], zeroPairedBins[idx.zeros, ])
bdpts <- range(new.x$D)
rm(cls.counts, cls.zeros, bins.counts, bins.zeros, idx.counts, idx.zeros, Intervals)
gc()
gc(reset=TRUE)

stime <- system.time({fit <- GLM(dat, df, bdpts)})[3]/60
show(sprintf('Time required to fit the model: %3.2f mins', stime))

# Register cores for parallel processing:
if(cores <= detectCores()){
cl<-makeCluster(cores)
registerDoParallel(cl)
}else if(cores > detectCores()){
# Stop if illegal number of cores specified!
stop("Number of cores specified is higher than the number of existing cores!")}

# Combine function for foreach:
comb.fnc <- function(...){
comb.mat <- apply(cbind(...),  1,  function(x) unname(unlist(x)))
comb.list <- split(comb.mat,  rep(1:ncol(comb.mat),  each=nrow(comb.mat)))
names(comb.list) <- c("pvals",  "mu")
return(comb.list)
}

stime <- system.time({

  fit.copy <- fit
  fit.copy$y <- sort(1:length(fit.copy$y)%%2)

# Split the countPairedBins to chunks
  partnum<-ceiling(nrow(new.x)/chunksize)
  splitseq<-rep(1:partnum,  each=chunksize)[1:nrow(new.x)]
# split function will generate a list of chunks
  splitdata<-split(new.x,  splitseq)
# foreach will run every command for each chunk in parallel and then combine them with rbind!
  y <- foreach(x=splitdata,  .packages = c('splines',  'VGAM', 'pscl'),  .combine = 'comb.fnc') %dopar%
  {
    mu <- predict(fit, newdata = x,  dispersion = fit$theta**(-1), type="count")
    phat <- predprob(fit.copy, newdata=x)[, 1]
    pvals <- func(x$counts[!is.na(mu)],  fit$theta,  mu[!is.na(mu)],  phat[!is.na(mu)])
    return(list("pvals"=pvals,  "mu"=mu[!is.na(mu)]))
  }

})[3]/60
show(sprintf('Time required to estimate additional parameters : %3.2f mins', stime))

stopCluster(cl)

mu <- y$mu
pvals <- y$pvals
x.star <- new.x[!is.na(mu), ]
x.star$pvals <- pvals
x.star$qvalue <- p.adjust(x.star$pvals,  method='fdr')
x.star <- x.star[, list(binI=binI,  binJ=binJ,  counts=counts,  D=D,  len=len,  gc=gc,  map=map,  pvalue=pvals,  qvalue=qvalue)]
saveRDS(x.star,  file = sprintf("%s_Results_on_%s.rds", output, chr))
saveRDS(fit,  file = sprintf("%s_Model-Fit_on_%s.rds",  output, chr))
rm(list=ls())
gc()
