# Supplementary material for: An integrated model for detecting significant chromatin interactions from high-resolution Hi-C data
Source: Nat Commun. 2017 May 17;8:15454. doi: 10.1038/ncomms15454 (PMC5442359; doi:10.1038/ncomms15454)
Supplement: Supplementary Software 1 — HiC-DC R package [file ncomms15454-s3.zip › hic.dc/inst/RunHiC.R]

library(GenomicAlignments)
library(GenomicRanges)
library(BSgenome)
library(data.table)
library(doParallel)
library(tldutils)

args <- commandArgs(trailingOnly = TRUE)
options(warn=-1)

# Taken from http://www.r-bloggers.com/parse-arguments-of-an-r-script/
parseArgs <- function(x) strsplit(sub("^--", "", x), "=")
args.df <- as.data.frame(do.call("rbind", parseArgs(args)))
args.list <- as.list(as.character(args.df$V2))
names(args.list) <- args.df$V1

genome <- args.list$g
version <- args.list$v
readfile <- args.list$rf
binfile <- args.list$bf
REfile <- args.list$re
outfile <- args.list$o

package <- sprintf('BSgenome.%s.UCSC.%s', genome, version)
library(package, character.only = TRUE)
seqname <- seqnames(get(genome, mode="any"))
chrom <- setdiff(seqname[sapply(seqname, nchar) <= 5], 'chrM')

defaults <- list(chr=chrom, cores=1)

# Check if chrom is given as an argument.
# If it is entered, converted it to vector:
if(!is.null(args.list$chr)) {
str <- strsplit(args.list$chr, " ")[[1]]
args.list$chr <- as.character(str)
}

# Check if defaults should be used!
if(!is.null(defaults)){
def <- setdiff(names(defaults), names(args.list))
if(length(def)) {
args.list[def] <- defaults[def]
}
}

chrom <- args.list$chr
cores <- as.numeric(args.list$cores)

if(length(chrom) < cores ) cores <- length(chrom)

cat("Using", chrom, "for analysis", "\n")

hiCreads <- readRDS(readfile)

# Arrange Hi-C paired-end reads by chromosome

R1 <- split(hiCreads[['R1']],seqnames(hiCreads[['R1']]))
R2 <- split(hiCreads[['R2']],seqnames(hiCreads[['R2']]))
ReadsPerChrom <- list()
for(chr in chrom){
  ReadsPerChrom[[chr]] <- list("R1" = R1[[chr]],"R2" = R2[[chr]])
}
rm (R1, R2, hiCreads)
gc()
gc(reset=TRUE)

enzymeCuts <- readRDS(REfile)
binsGR <- readRDS(binfile)

#For eacch read, we find the distance to the closest enzyme cutting site

ReadsPerChromTab <- list()
for (chr in chrom){

  t0 <- proc.time()

  names(ReadsPerChrom[[chr]][["R1"]]) <- 1:length(ReadsPerChrom[[chr]][["R1"]])
  names(ReadsPerChrom[[chr]][["R2"]]) <- 1:length(ReadsPerChrom[[chr]][["R2"]])

  ReadsPerChromTab[[chr]] <- data.table(R1 = names(ReadsPerChrom[[chr]][["R1"]]),R2 = names(ReadsPerChrom[[chr]][["R2"]]))

  nearestEnzcut <- nearest(x = ReadsPerChrom[[chr]][["R1"]],subject=enzymeCuts)
  ReadsPerChromTab[[chr]]$d1 <- distance(x = ReadsPerChrom[[chr]][["R1"]],y = enzymeCuts[nearestEnzcut])

  nearestEnzcut <- nearest(x = ReadsPerChrom[[chr]][["R2"]],subject=enzymeCuts)
  ReadsPerChromTab[[chr]]$d2 <- distance(x = ReadsPerChrom[[chr]][["R2"]],y = enzymeCuts[nearestEnzcut])

  eT <- (proc.time() - t0)["elapsed"]
  show(sprintf("%s took %3.2f seconds",chr,eT))
}
 rm(nearestEnzcut, t0, eT)
 gc()
 gc(reset=TRUE)

Reads <- list()
for(chr in chrom){
  reads <- ReadsPerChromTab[[chr]]
  ind <- which(reads$d1 <= 500 & reads$d2 <= 500)
  Reads[[chr]] <- lapply(ReadsPerChrom[[chr]],function(x){x[ind]})
}
rm (ReadsPerChromTab)
gc()
gc(reset=TRUE)

# Count the number of Hi-C paired reads mapping to bins:

# Register cores for parallel processing:
cat("Registering", cores, "cores for parallel processing", "\n")
if(cores <= detectCores()){
  cl <- makeCluster(cores)
  registerDoParallel(cl)
}else if(cores > detectCores()){
  # Stop if illegal number of cores specified!
  stop("Number of cores specified is higher than the number of existing cores!")}

stime <- system.time({
 AlignToBins <- foreach(i = 1:length(chrom), .packages = c('GenomicAlignments', 'GenomicRanges', 'data.table')) %dopar% {
 
  chr <- chrom[i]
  bins <- binsGR[which(seqnames(binsGR)==chr)]
  ovl1 <- findOverlaps(bins,Reads[[chr]][["R1"]])
  ovl1Tab <- data.table(bins = names(bins[queryHits(ovl1)]),
                        reads = names(Reads[[chr]][["R1"]][subjectHits(ovl1)]))
  intersectRanges <- pintersect(bins[queryHits(ovl1)],Reads[[chr]][['R1']][subjectHits(ovl1)])
  ovl1Tab$intersectwidth <- width(intersectRanges)
  ovl1Tab <- ovl1Tab[,list(bins = bins[which.max(intersectwidth)]),by = reads]

  ovl2 <- findOverlaps(bins,Reads[[chr]][["R2"]])
  ovl2Tab <- data.table(bins = names(bins[queryHits(ovl2)]),
                        reads = names(Reads[[chr]][["R2"]][subjectHits(ovl2)]))
  intersectRanges <- pintersect(bins[queryHits(ovl2)],Reads[[chr]][['R2']][subjectHits(ovl2)])
  ovl2Tab$intersectwidth <- width(intersectRanges)
  ovl2Tab <- ovl2Tab[,list(bins = bins[which.max(intersectwidth)]),by = reads]
  res <- list("R1" = ovl1Tab, "R2" = ovl2Tab)
}
})[3]/60

show(sprintf('Time %3.2f seconds',stime))
stopCluster(cl)
names(AlignToBins) <- chrom

# Register cores for parallel processing:
cat("Registering", cores, "cores for parallel processing", "\n")
if(cores <= detectCores()){
  cl <- makeCluster(cores)
  registerDoParallel(cl)
}else if(cores > detectCores()){
  # Stop if illegal number of cores specified!
  stop("Number of cores specified is higher than the number of existing cores!")}

t0 <- proc.time()
BinPairCountList <- foreach(chr = sprintf('%s',chrom), .packages = c('GenomicAlignments', 'GenomicRanges', 'data.table')) %dopar% {

  setkey(AlignToBins[[chr]][["R1"]],reads)
  PairedBins <- AlignToBins[[chr]][["R1"]][AlignToBins[[chr]][["R2"]]$read]
  PairedBins$bins2 <- AlignToBins[[chr]][["R2"]]$bins
  PairedBins <- PairedBins[,list(reads,binI = bins, binJ = bins2)]
  PairedBins$startI <- as.integer(start(binsGR[PairedBins$binI]))
  PairedBins$startJ <- as.integer(start(binsGR[PairedBins$binJ]))
  PairedBins.Inorder <- PairedBins[startI <= startJ]
  PairedBins.Notordered <- PairedBins[startI > startJ]
  PairedBins.ordered <- rbind(PairedBins.Inorder,PairedBins.Notordered[,
                                                                         list(reads,binI = binJ, binJ = binI, startI = startJ, startJ = startI)])
  PairedBins.ordered <- subset(PairedBins.ordered, startI <= startJ)
  countPairedBins <- PairedBins.ordered[,list(counts = .N),by=list(binI,binJ)]
  rm (PairedBins,PairedBins.Inorder,PairedBins.Notordered)
  gc()
  gc(reset=TRUE)

  binCenters <- GRanges(seqnames=chr,IRanges(start=start(resize(binsGR[countPairedBins$binI],fix='center',width=1)),
                                             end = start(resize(binsGR[countPairedBins$binJ],fix='center',width=1))))
  countPairedBins$D <- width(binCenters)
  countPairedBins

}

eT <- (proc.time() - t0)["elapsed"]
show(sprintf('Time require to get counts %3.2f seconds',eT))
stopCluster(cl)
names(BinPairCountList) <- chrom
saveRDS(BinPairCountList, file=outfile)
rm (list=ls())
gc()
gc(reset=TRUE)
