# Supplementary material for: An integrated model for detecting significant chromatin interactions from high-resolution Hi-C data
Source: Nat Commun. 2017 May 17;8:15454. doi: 10.1038/ncomms15454 (PMC5442359; doi:10.1038/ncomms15454)
Supplement: Supplementary Software 1 — HiC-DC R package [file ncomms15454-s3.zip › hic.dc/man/contact.map.Rd]

% Generated by roxygen2: do not edit by hand
% Please edit documentation in R/ContactMap.R
\name{contact.map}
\alias{contact.map}
\title{Function that creates contact maps for HiC raw counts and P values from HiC-DC}
\usage{
contact.map(contact.matrix, chromstart, chromend, regions, TADS = NULL)
}
\arguments{
\item{contact.matrix}{A data.table with counts and associated P values}

\item{chromstart}{Start coordinate of query region on the chromosome}

\item{chromend}{End coordinate of the query region on the chromosome}

\item{regions}{GRanges object of all genomic intervals on specified chromosome}

\item{TADS}{data.frame or data.table with annotated TAD boundaries}
}
\value{
Returns two plots of raw count matrix and matrix of -log10(P value)
}
\description{
Function that creates contact maps for HiC raw counts and P values from HiC-DC
}
