# Supplementary material for: An integrated model for detecting significant chromatin interactions from high-resolution Hi-C data
Source: Nat Commun. 2017 May 17;8:15454. doi: 10.1038/ncomms15454 (PMC5442359; doi:10.1038/ncomms15454)
Supplement: Supplementary Software 1 — HiC-DC R package [file ncomms15454-s3.zip › hic.dc/man/filterHiC.Rd]

% Generated by roxygen2: do not edit by hand
% Please edit documentation in R/FilterHiC.R
\name{filterHiC}
\alias{filterHiC}
\title{Filters aligned bam files}
\usage{
filterHiC(genome, version, fname1, fname2, outfile, chrom, cores,
  probs = 0.15)
}
\arguments{
\item{genome}{The reference genome}

\item{version}{The version of reference genome}

\item{fname1}{The aligned sorted bam file of R1}

\item{fname2}{The aligned sorted bam file of R2}

\item{outfile}{The output filename with full path}

\item{chrom}{A string specifying the chromosome (default: all canonical chromosomes)}

\item{cores}{The number of cores for parallel processing the chromosomes (default: length of chromosomes processed)}

\item{probs}{The quantile threshold used to remove non-uniquely mapping reads}
}
\value{
Returns a GRangesList with of Hi-C paired-end reads
}
\description{
Filters aligned bam files
}
