# Supplementary material for: An integrated model for detecting significant chromatin interactions from high-resolution Hi-C data
Source: Nat Commun. 2017 May 17;8:15454. doi: 10.1038/ncomms15454 (PMC5442359; doi:10.1038/ncomms15454)
Supplement: Supplementary Software 1 — HiC-DC R package [file ncomms15454-s3.zip › hic.dc/man/GC.Rd]

% Generated by roxygen2: do not edit by hand
% Please edit documentation in R/gc.R
\name{GC}
\alias{GC}
\title{Creates GC content feature}
\usage{
GC(chr, regions, genome = "Hsapiens", version = "hg19")
}
\arguments{
\item{chr}{A string specifying the chromosome}

\item{regions}{GRanges object of genomic regions that partition the chromosome}

\item{genome}{The reference genome}

\item{version}{The version of reference genome}
}
\value{
A numeric vector of mean GC content scores
}
\description{
Creates GC content feature
}
