# Supplementary material for: An integrated model for detecting significant chromatin interactions from high-resolution Hi-C data
Source: Nat Commun. 2017 May 17;8:15454. doi: 10.1038/ncomms15454 (PMC5442359; doi:10.1038/ncomms15454)
Supplement: Supplementary Software 1 — HiC-DC R package [file ncomms15454-s3.zip › hic.dc/man/hic.dc.Rd]

% Generated by roxygen2: do not edit by hand
% Please edit documentation in R/HiCDC.R
\name{hic.dc}
\alias{hic.dc}
\title{Function that fits hurdle regression model for HiC count data
(based grid defined by restriction enzyme sites) via maximum likelihood}
\usage{
hic.dc(file, df, ssize, chunksize, cores)
}
\arguments{
\item{file}{The path and name of file with features and counts}

\item{df}{The degree of freedom or number of knots for spline fitting}

\item{ssize}{The proportion (a real number between 0 and 1) of data sampled}

\item{chunksize}{The sampling rate of the data per core}

\item{cores}{The number of core used}
}
\value{
Returns a data.table with both nominal and adjusted p-values for all locus pairs
}
\description{
Function that fits hurdle regression model for HiC count data
(based grid defined by restriction enzyme sites) via maximum likelihood
}
