# Supplementary material for: An integrated model for detecting significant chromatin interactions from high-resolution Hi-C data
Source: Nat Commun. 2017 May 17;8:15454. doi: 10.1038/ncomms15454 (PMC5442359; doi:10.1038/ncomms15454)
Supplement: Supplementary Software 1 — HiC-DC R package [file ncomms15454-s3.zip › hic.dc/man/Make_Features.Rd]

% Generated by roxygen2: do not edit by hand
% Please edit documentation in R/ConstructFeature.R
\name{Make_Features}
\alias{Make_Features}
\title{Constructs features for the GLM}
\usage{
Make_Features(path.to.files, file.prefix, Genomic.bin.file, chr,
  bin.type = NULL, d.min = 0, d.max = 2e+06, output)
}
\arguments{
\item{path.to.files}{The path to the Counts* files}

\item{file.prefix}{The prefix for Counts* files}

\item{Genomic.bin.file}{The path to the binsGR file}

\item{chr}{The chromosome}

\item{bin.type}{The type of grid use to construct contact map}

\item{d.min}{The minimum genomic distance between locus pairs}

\item{d.max}{The maximum genomic distance between locus pairs}

\item{output}{The path of output file}
}
\description{
Make_Features returns a set of numeric and categorical features represented by a data.table
}
