# Supplementary material for: An integrated model for detecting significant chromatin interactions from high-resolution Hi-C data
Source: Nat Commun. 2017 May 17;8:15454. doi: 10.1038/ncomms15454 (PMC5442359; doi:10.1038/ncomms15454)
Supplement: Supplementary Software 1 — HiC-DC R package [file ncomms15454-s3.zip › hic.dc/man/runhic.Rd]

% Generated by roxygen2: do not edit by hand
% Please edit documentation in R/RunHiC.R
\name{runhic}
\alias{runhic}
\title{Function that creates a GRanges object with counts for all locus pairs and distance
between the pairs}
\usage{
runhic(genome, version, readfile, binfile, REfile, outfile, chrom, cores)
}
\arguments{
\item{genome}{The reference genome}

\item{version}{The version of reference genome}

\item{readfile}{The path and name of the read file}

\item{binfile}{The path and name of the file of genomic regions}

\item{REfile}{The path and name of the file of Restriction enyzme sites}

\item{outfile}{The path and name of the output file}

\item{chrom}{A string specifying the chromosome (default: all canonical chromosomes)}

\item{cores}{The number of cores for parallel processing the chromosomes (default: length of chromosomes processed)}
}
\value{
A GRanges object with counts for all locus pairs and the associated distance between the pairs
}
\description{
Function that creates a GRanges object with counts for all locus pairs and distance
between the pairs
}
