# Supplementary material for: An integrated model for detecting significant chromatin interactions from high-resolution Hi-C data
Source: Nat Commun. 2017 May 17;8:15454. doi: 10.1038/ncomms15454 (PMC5442359; doi:10.1038/ncomms15454)
Supplement: Supplementary Software 1 — HiC-DC R package [file ncomms15454-s3.zip › hic.dc/man/sashimi.plot.Rd]

% Generated by roxygen2: do not edit by hand
% Please edit documentation in R/SashimiPlot.R
\name{sashimi.plot}
\alias{sashimi.plot}
\title{This function uses a Sashimi plot to quantitatively visualize all Hi-C locus pairs
for specified region on a chromosome}
\usage{
sashimi.plot(contact.matrix, chromstart, chromend, regions)
}
\arguments{
\item{contact.matrix}{A data.table with counts and associated P values}

\item{chromstart}{Start coordinate of query region on the chromosome}

\item{chromend}{End coordinate of the query region on the chromosome}

\item{regions}{GRanges object of all genomic intervals on specified chromosome}
}
\value{
Returns sashimi plot of all Hi-C locus pairs in the region
}
\description{
This function uses a Sashimi plot to quantitatively visualize all Hi-C locus pairs
for specified region on a chromosome
}
