# Supplementary material for: An integrated model for detecting significant chromatin interactions from high-resolution Hi-C data
Source: Nat Commun. 2017 May 17;8:15454. doi: 10.1038/ncomms15454 (PMC5442359; doi:10.1038/ncomms15454)
Supplement: Supplementary Software 1 — HiC-DC R package [file ncomms15454-s3.zip › hic.dc/man/Signaltracks_hic.Rd]

% Generated by roxygen2: do not edit by hand
% Please edit documentation in R/Signaltrackshic.R
\name{Signaltracks_hic}
\alias{Signaltracks_hic}
\title{This graphical tools allows you to configure your own CTCF, DNaseI, H3K27ac, RAD21, RNA-seq, and SMC3 tracks together with a
1D summary of most significant interactions.}
\usage{
Signaltracks_hic(genome = "Hsapiens", version = "hg19", contact.matrix,
  regions, start, end, trackslist, size = 2e+05, col = rep("blue",
  length(tracklist)), ensdbver = "EnsDb.Hsapiens.v75")
}
\arguments{
\item{genome}{The reference genome}

\item{version}{The version of the reference genome}

\item{contact.matrix}{A data.table with counts and associated P values}

\item{regions}{GRanges object of all genomic intervals on specified chromosome}

\item{start}{Start coordinate of query region on the chromosome}

\item{end}{End coordinate of the query region on the chromosome}

\item{trackslist}{list of genome and epigenetic tracks}

\item{size}{The distance between any two ticks on x-axis of signal track}

\item{col}{A character vector of colors used to paint the signal tracks}

\item{ensdbver}{Ensemble version of reference genome}
}
\value{
ggplot style visualization of genomic tracks and 1D summary of Hi-C contacts
}
\description{
This graphical tools allows you to configure your own CTCF, DNaseI, H3K27ac, RAD21, RNA-seq, and SMC3 tracks together with a
1D summary of most significant interactions.
}
