# Supplementary material for: An integrated model for detecting significant chromatin interactions from high-resolution Hi-C data
Source: Nat Commun. 2017 May 17;8:15454. doi: 10.1038/ncomms15454 (PMC5442359; doi:10.1038/ncomms15454)
Supplement: Supplementary Software 1 — HiC-DC R package [file ncomms15454-s3.zip › hic.dc/NAMESPACE]

# Generated by roxygen2: do not edit by hand

export(GC)
export(Len)
export(Make_Bins)
export(Make_Features)
export(Mapp)
export(Signaltracks_hic)
export(contact.map)
export(filterHiC)
export(hic.dc)
export(hic.dc.fixedbin)
export(runhic)
export(sashimi.plot)
import(BSgenome)
import(GenomicRanges)
import(Matrix)
import(Sushi)
import(VGAM)
import(aqfig)
import(data.table)
import(foreach)
import(pscl)
import(rtracklayer)
import(scales)
import(stringr)
importFrom(GenomicAlignments,readGAlignments)
importFrom(GenomicRanges,GRanges)
importFrom(GenomicRanges,distance)
importFrom(GenomicRanges,end)
importFrom(GenomicRanges,findOverlaps)
importFrom(GenomicRanges,nearest)
importFrom(GenomicRanges,pintersect)
importFrom(GenomicRanges,resize)
importFrom(GenomicRanges,seqnames)
importFrom(GenomicRanges,start)
importFrom(data.table,data.table)
importFrom(data.table,setkey)
importFrom(doParallel,registerDoParallel)
importFrom(ggbio,autoplot)
importFrom(ggbio,plotIdeogram)
importFrom(ggbio,tracks)
importFrom(ggplot2,aes)
importFrom(ggplot2,geom_area)
importFrom(ggplot2,geom_bar)
importFrom(ggplot2,ggplot)
importFrom(ggplot2,scale_x_continuous)
importFrom(ggplot2,scale_y_continuous)
importFrom(splines,bs)
