# Supplementary material for: An integrated model for detecting significant chromatin interactions from high-resolution Hi-C data
Source: Nat Commun. 2017 May 17;8:15454. doi: 10.1038/ncomms15454 (PMC5442359; doi:10.1038/ncomms15454)
Supplement: Supplementary Software 1 — HiC-DC R package [file ncomms15454-s3.zip › hic.dc/R/ConstructFeature.R]

#' @title Constructs features for the GLM
#' @description Make_Features returns a set of numeric and categorical features represented by a data.table
#' @import data.table
#' @importFrom GenomicRanges findOverlaps GRanges resize start seqnames
#' @param path.to.files The path to the Counts* files
#' @param file.prefix The prefix for Counts* files
#' @param Genomic.bin.file The path to the binsGR file
#' @param chr The chromosome
#' @param bin.type The type of grid use to construct contact map
#' @param d.min The minimum genomic distance between locus pairs
#' @param d.max The maximum genomic distance between locus pairs
#' @param output The path of output file
#' @export

Make_Features <- function(path.to.files, file.prefix, Genomic.bin.file,
                          chr, bin.type = NULL, d.min = 0, d.max = 2e6,
                           output)
{

  # Define functions
  Normalize <- function(x){
    x.new <- (x - mean(x))/sd(x)
    return(x.new)
  }
  transform.vec <- function(x, y, epsilon = 1e-9) as.vector(Normalize(log(x*y + epsilon)))

  binsGR <- readRDS(Genomic.bin.file)

  files <- list.files(path=path.to.files, pattern=sprintf('%s*', file.prefix), full.names=T, recursive=F)
  listDT <- lapply(files, FUN = function(x){readRDS(x)[[chr]]})
  countPairedBins <- do.call(rbind, listDT)
  countPairedBins <- countPairedBins[, list(counts=sum(counts), D=(D[1]-1)),
                                     by=list(binI, binJ)]

  # Find all zero counts paired bins and append it to non-zero count paired bins.

  regions <- binsGR[seqnames(binsGR) == chr]
  regions <- resize(regions, fix="center", width=1)
  ovl <- findOverlaps(regions,
                      resize(regions, width = d.max*2, fix = 'center'))
  DT <- data.table(binI = queryHits(ovl), binJ = subjectHits(ovl))
  DT <- subset(DT, binI < binJ)
  binI <- names(regions[DT$binI])
  binJ <- names(regions[DT$binJ])
  AllPairedBins <- data.table(binI = binI, binJ = binJ)
  rm (ovl, DT, regions, binI, binJ)
  gc()
  gc(reset = TRUE)

  AllPairedBins$startI <- as.integer(start(binsGR[AllPairedBins$binI]))
  AllPairedBins$startJ <- as.integer(start(binsGR[AllPairedBins$binJ]))
  AllPairedBins.Inorder <- AllPairedBins[startI <= startJ]
  AllPairedBins.Notordered <- AllPairedBins[startI > startJ]
  AllPairedBins.ordered <- rbind(AllPairedBins.Inorder, AllPairedBins.Notordered[,
                          list(binI = binJ, binJ = binI, startI = startJ,
                               startJ = startI)])
  binCenters <- GRanges(seqnames=chr, IRanges(start=start(resize(binsGR[AllPairedBins$binI],
                                fix='center', width=1)),
                                end = start(resize(binsGR[AllPairedBins$binJ],
                                                   fix='center', width=1))))
  AllPairedBins.ordered$D <- width(binCenters)-1
  AllPairedBins <- AllPairedBins.ordered[, list(binI=binI, binJ=binJ, D=D)]
  rm(AllPairedBins.ordered, AllPairedBins.Inorder, AllPairedBins.Notordered, binCenters)
  gc()
  gc(reset=TRUE)

  temp <- countPairedBins[, list(binI=binI, binJ=binJ, D=D)]
  setkey(AllPairedBins, key="binI", "binJ", "D")
  zeroPairedBins <- AllPairedBins[!temp]
  zeroPairedBins$counts <- 0
  allpairedBins <- rbind(countPairedBins, zeroPairedBins)
  allpairedBins <- subset(allpairedBins, D >= d.min & D <= d.max)
  allpairedBins <- allpairedBins[, list(binI=binI, binJ=binJ, counts=counts, D=D)]

  regions <- binsGR[seqnames(binsGR) == chr]

  if(bin.type == "Bins-RE-sites") {
    dt <- allpairedBins[, list(binI=binI, binJ=binJ, gcI=regions[binI]$gc,
                              gcJ=regions[binJ]$gc, mapI=regions[binI]$map, mapJ=regions[binJ]$map)]
    dt <- dt[,list(binI=binI, binJ=binJ, gc = transform.vec(gcI, gcJ), map = transform.vec(mapI, mapJ))]
    allpairedBins$gc <- dt$gc
    allpairedBins$map <- dt$map
  } 
  if(bin.type == "Bins-uniform") {
    dt <- allpairedBins[, list(binI=binI, binJ=binJ, gcI=regions[binI]$gc, gcJ=regions[binJ]$gc,
                              mapI=regions[binI]$map, mapJ=regions[binJ]$map,
                              lenI=regions[binI]$len, lenJ=regions[binJ]$len)]
    dt <- dt[, list(binI=binI, binJ=binJ, gc = transform.vec(gcI, gcJ),
                   map = transform.vec(mapI, mapJ), len = transform.vec(lenI, lenJ))]
    allpairedBins$gc <- dt$gc
    allpairedBins$map <- dt$map
    allpairedBins$len <- dt$len
    rm(temp, dt, countPairedBins, AllPairedBins, zeroPairedBins)
    gc()
    gc(reset=TRUE)
  }

  saveRDS(allpairedBins, file=sprintf("%s_Features_on_%s.rds", output, chr))
  rm(list=ls())
  gc()
  gc(reset=TRUE)
}
