# Supplementary material for: An integrated model for detecting significant chromatin interactions from high-resolution Hi-C data
Source: Nat Commun. 2017 May 17;8:15454. doi: 10.1038/ncomms15454 (PMC5442359; doi:10.1038/ncomms15454)
Supplement: Supplementary Software 1 — HiC-DC R package [file ncomms15454-s3.zip › hic.dc/R/ContactMap.R]

#' Function that creates contact maps for HiC raw counts and P values from HiC-DC
#' @import data.table Matrix aqfig
#' @param contact.matrix A data.table with counts and associated P values
#' @param chromstart Start coordinate of query region on the chromosome
#' @param chromend  End coordinate of the query region on the chromosome
#' @param regions GRanges object of all genomic intervals on specified chromosome
#' @param TADS data.frame or data.table with annotated TAD boundaries
#' @return Returns two plots of raw count matrix and matrix of -log10(P value)
#' @export

contact.map <- function(contact.matrix, chromstart, chromend, regions, TADS=NULL){

  options(warn=-1,scipen=3)

  contact.matrix$ID <- 1:nrow(contact.matrix)
  contact.matrix <- contact.matrix[D > 1e4,]
  k <- min(subjectHits(findOverlaps(GRanges(GenomicRanges::seqnames(regions[1]),
                                            IRanges(start=chromstart,width=1)),regions)))
  m <- max(subjectHits(findOverlaps(GRanges(GenomicRanges::seqnames(regions[1]),
                                            IRanges(start=chromend,width=1)),regions)))
  n <- length(regions)
  if(!is.null(TADS)) TADS <- subset(TADS,x1 >= chromstart & x2 <= chromend)
  Hashtable <- data.table(bins=names(regions),index=1:length(regions))
  setkey(Hashtable,key='bins')

  x <- log2(contact.matrix$counts+1)
  x[x < 1] <- 1
  A <- sparseMatrix(i=Hashtable[contact.matrix$binI][[2]],j=Hashtable[contact.matrix$binJ][[2]],x=x,dims=c(n,n))
  u <- A[k:m,k:m]
  u <- forceSymmetric(u)
  u <- as.matrix(u)
  row.names(u) <- start(resize(regions[k:m],fix = "center",width = 1))
  colnames(u) <- start(resize(regions[k:m],fix = "center",width = 1))

  P <- contact.matrix$qvalue
  zeros <- contact.matrix$qvalue == 0
  P[zeros] <- min(c(10^-15,P[!zeros]))
  logP <- -log10(P)

  B <- sparseMatrix(i=Hashtable[contact.matrix$binI][[2]],j=Hashtable[contact.matrix$binJ][[2]],
                    x=logP,dims=c(n,n))
  w <- B[k:m,k:m]
  w <- forceSymmetric(w)
  w <- as.matrix(w)
  row.names(w) <- start(resize(regions[k:m],fix = "center",width = 1))
  colnames(w) <- start(resize(regions[k:m],fix = "center",width = 1))

  chrom <- as.character(GenomicRanges::seqnames(regions[1]))

  par(mfrow=c(1, 2), mar=c(5,5,5,5)+0.1, pty="s", bg="white", oma=c(0,0,0,0.25))
  l <- ncol(u)
  heat.colors2 <- colorRampPalette(c("grey50","red","orange","yellow","white"), bias=2.5)
  Func <- function(n) as.integer(row.names(u)[n])

  xrange <- seq(chromstart,chromend,length.out = 5)
  yrange <- xrange

    plot(1,xlab="Interaction Distance (Mb)",xaxt='n',ylab="",yaxt='n',xlim=c(Func(1),Func(l)),ylim=c(Func(1),Func(l)),type="n")
    rect(par("usr")[1], par("usr")[3], par("usr")[2], par("usr")[4], col = "grey50")
    for(i in (2:l))
    {
      for(j in (2:l))
      {
        if(i >= j)
        {
          rect(Func(j-1),Func(i-1),Func(j),Func(i),border="transparent",col=heat.colors(ceiling(max(u)))[u[i,j]])
        }
        else{
          rect(Func(j-1),Func(i-1),Func(j),Func(i),border="transparent",col=heat.colors(ceiling(max(u)))[u[i,j]])
        }
      }
    }
    if(!is.null(TADS)){
      for(i in 1:nrow(TADS)){
          rect(TADS$x1,TADS$y1,TADS$x2,TADS$y2,border="blue",col="transparent")
      }
    }
    axis(side=1,at=xrange,labels=round(xrange*1e-6,digits=1),las=1)
    axis(side=2,at=yrange,labels=round(yrange*1e-6,digits=1),las=2)
    vertical.image.legend(col=heat.colors(as.integer(max(u))),zlim=range(u))

  plot(1,xlab="Interaction Distance (Mb)",xaxt='n',ylab="",yaxt='n',xlim=c(Func(1),Func(l)),ylim=c(Func(1),Func(l)),type="n")
  rect(par("usr")[1], par("usr")[3], par("usr")[2], par("usr")[4], col = "grey50")
  for(i in (2:l))
  {
    for(j in (2:l))
    {
      if(i >= j)
      {
        rect(Func(j-1),Func(i-1),Func(j),Func(i),border="transparent",col=heat.colors2(ceiling(max(w)+1))[w[i,j]+1])
      }
      else{
        rect(Func(j-1),Func(i-1),Func(j),Func(i),border="transparent",col=heat.colors2(ceiling(max(w)+1))[w[i,j]+1])
      }
    }
  }
  if(!is.null(TADS)){
    for(i in 1:nrow(TADS)){
      rect(TADS$x1,TADS$y1,TADS$x2,TADS$y2,border="blue",col="transparent")
    }
  }
  axis(side=1,at=xrange,labels=round(xrange*1e-6,digits=1),las=1)
  axis(side=2,at=yrange,labels=round(yrange*1e-6,digits=1),las=2)
  vertical.image.legend(col=heat.colors2(ceiling(max(w)+1)), zlim=range(w))
}
