# Supplementary material for: An integrated model for detecting significant chromatin interactions from high-resolution Hi-C data
Source: Nat Commun. 2017 May 17;8:15454. doi: 10.1038/ncomms15454 (PMC5442359; doi:10.1038/ncomms15454)
Supplement: Supplementary Software 1 — HiC-DC R package [file ncomms15454-s3.zip › hic.dc/R/FilterHiC.R]

#' Filters aligned bam files
#' @import foreach
#' @importFrom data.table data.table setkey
#' @importFrom doParallel registerDoParallel
#' @importFrom GenomicRanges end GRanges start seqnames
#' @importFrom GenomicAlignments readGAlignments
#' @param genome The reference genome
#' @param version The version of reference genome
#' @param fname1 The aligned sorted bam file of R1
#' @param fname2 The aligned sorted bam file of R2
#' @param outfile The output filename with full path
#' @param chrom A string specifying the chromosome (default: all canonical chromosomes)
#' @param cores The number of cores for parallel processing the chromosomes (default: 1)
#' @param probs The quantile threshold used to remove non-uniquely mapping reads (default: 0.1)
#' @return Returns a GRangesList with of Hi-C paired-end reads
#' @export

filterHiC <- function(genome, version, fname1, fname2,
                      outfile, chrom, cores, probs){

    options(warn=-1)
    package <- sprintf('BSgenome.%s.UCSC.%s', genome, version)
    library(package, character.only = TRUE)
    if(missing(chrom)) {
    seqname <- seqnames(get(genome, mode="any"))
    chrom <- setdiff(seqname[sapply(seqname, nchar) <= 5], 'chrM')
    }

    if(missing(cores)) {
      cores <- 1
    }

    if(missing(probs)) {
      probs <- 0.1
    }
    cat("Using", chrom, "for analysis", "\n")

    if(length(chrom) < cores ) cores <- length(chrom)
    
    # Register cores for parallel processing:
    cat("Registering", cores, "cores for parallel processing", "\n")
    if(cores <= detectCores()){
      cl <- makeCluster(cores)
      registerDoParallel(cl)
    }else if(cores > detectCores()){
      # Stop if illegal number of cores specified!
      stop("Number of cores specified is higher than the number of existing cores!")}

    slen <- seqlengths(get(genome, mode="any"))

    stime <- system.time({

      res <- foreach(chr = chrom, .packages = c('GenomicAlignments', 'GenomicRanges', 'data.table'), .combine=c) %dopar% {

        what <- c("rname","qname","strand","pos","mapq")
        wh <- GRanges(chr, IRanges(start=1, end=slen[chr]))
        param <- ScanBamParam(what = what, which=wh,
                              flag = scanBamFlag(isUnmappedQuery=FALSE,isDuplicate=FALSE),
                              tag=c("AS","XS"))
        rdL <- readGAlignments(fname1, use.names=TRUE, param=param)
        rdR <- readGAlignments(fname2, use.names=TRUE, param=param)
        rdL.filter1 <- rdL[elementMetadata(rdL)$mapq!=0]
        rdR.filter1 <- rdR[elementMetadata(rdR)$mapq!=0]
        rm(rdL, rdR)
        gc()

        gc(reset=TRUE)
        dL <- elementMetadata(rdL.filter1)$AS - elementMetadata(rdL.filter1)$XS
        dR <- elementMetadata(rdR.filter1)$AS - elementMetadata(rdR.filter1)$XS
        rdL.filter2 <- rdL.filter1[dL > quantile(dL, probs=probs)]
        rdR.filter2 <- rdR.filter1[dR > quantile(dR, probs=probs)]
        rm(rdL.filter1, rdR.filter1, dL, dR)
        gc()
        gc(reset=TRUE)

        RL <- data.table(id=names(rdL.filter2), chrom1=as.character(seqnames(rdL.filter2)),
                         pos1=start(rdL.filter2), width1=width(rdL.filter2),
                         strand1=as.character(strand(rdL.filter2)))
        RR <- data.table(id=names(rdR.filter2), chrom2=as.character(seqnames(rdR.filter2)),
                         pos2=start(rdR.filter2), width2=width(rdR.filter2),
                         strand2=as.character(strand(rdR.filter2)))
        rm(rdL.filter2, rdR.filter2)
        gc()
        gc(reset=TRUE)

        setkey(RL,"id")
        setkey(RR,"id")
        R <- merge(RL, RR, by="id")
        G1 <- GRanges(R$chrom1, IRanges(start=R$pos1, width=R$width1),
                      strand=R$strand1)
        seqlengths(G1) <- slen[chr]
        G2 <- GRanges(R$chrom2, IRanges(start=R$pos2, width=R$width2),
                      strand=R$strand2)
        seqlengths(G2) <- slen[chr]
        common <- !duplicated(G1) & !duplicated(G2)
        H1 <- G1[common]
        H2 <- G2[common]
        H <- list(H1, H2)
      }
    })[3]/60
    show(sprintf('Time required to get reads: %3.2f mins', stime))
    stopCluster(cl)
    rm(dL, dR, R, G1, G2, H1, H2, RL, RR, common)
    gc()
    gc(reset=TRUE)
    R1 <- do.call(c, res[2*(1:(length(res)/2)) - 1])
    R2 <- do.call(c, res[2*(1:(length(res)/2))])
    reads <- GRangesList(R1=R1, R2=R2)
    rm(R1, R2, param, what, which)
    gc()
    gc(reset=TRUE)
    saveRDS(reads,file=outfile)
}
