# Supplementary material for: An integrated model for detecting significant chromatin interactions from high-resolution Hi-C data
Source: Nat Commun. 2017 May 17;8:15454. doi: 10.1038/ncomms15454 (PMC5442359; doi:10.1038/ncomms15454)
Supplement: Supplementary Software 1 — HiC-DC R package [file ncomms15454-s3.zip › hic.dc/R/gc.R]

#' Creates GC content feature
#' @import GenomicRanges
#' @param chr A string specifying the chromosome
#' @param regions GRanges object of genomic regions that partition the chromosome
#' @param genome The reference genome
#' @param version The version of reference genome
#' @return A numeric vector of mean GC content scores
#' @export
GC <- function(chr, regions, genome="Hsapiens", version = "hg19"){

  package <- sprintf('BSgenome.%s.UCSC.%s', genome, version)
  library(package, character.only = TRUE)

  gc <- rowSums(alphabetFrequency(Views(get(genome, mode="any")[[chr]],
                                        start(regions), end(regions)), baseOnly=T, as.prob=T)[,2:3])
  return(gc)
}
