# Supplementary material for: An integrated model for detecting significant chromatin interactions from high-resolution Hi-C data
Source: Nat Commun. 2017 May 17;8:15454. doi: 10.1038/ncomms15454 (PMC5442359; doi:10.1038/ncomms15454)
Supplement: Supplementary Software 1 — HiC-DC R package [file ncomms15454-s3.zip › hic.dc/R/HiCDC.R]

#' Function that fits hurdle regression model for HiC count data
#' (based grid defined by restriction enzyme sites) via maximum likelihood
#' @import data.table pscl VGAM foreach
#' @importFrom doParallel registerDoParallel
#' @importFrom splines bs
#' @param file The path and name of file with features and counts
#' @param df  The degree of freedom or number of knots for spline fitting, default=6
#' @param ssize The proportion (a real number between 0 and 1) of data sampled, default=0.01
#' @param chunksize The sampling rate of the data per core, default=500k
#' @param cores The number of core used
#' @return Returns a data.table with both nominal and adjusted p-values for all locus pairs
#' @export

hic.dc <- function(file, df, ssize, cores, output, chunksize) {

    if(missing(chunksize)) {
     chunksize <- 500e3
     }
     
    if(missing(df)) {
     df <- 6
    }
    
    if(missing(ssize)) {
     ssize <- 0.01
    }
     
    # Declare functions

    pZANB2 <- function(...) 1 - pzanegbin(...)

    remove.outliers <- function(dat,mod,f=qzanegbin){
      q <- f(0.975,size = mod$theta, munb=predict(mod,newdata = dat,
                                                  dispersion = 1 / mod$theta,
                                                  type='count'),
             pobs=predprob(mod,newdata=dat)[,1])
      counts <- dat$counts
      counts[counts > q] <- NA
      new.dat <- as.data.frame(dat)[which(!is.na(counts)),]
      new.dat <- as.data.table(new.dat)
      return(new.dat)
    }

    GLM <- function(data,df,bdpts){
      mod <- hurdle(counts ~ gc + map + bs(D,df=df,Boundary.knots = bdpts)| gc + map + bs(D,df=df,Boundary.knots = bdpts),data=data,dist='negbin')

      # Remove outliers
      new.dat <- remove.outliers(data,mod)
      # Refit the model
      mod <- hurdle(counts ~ gc + map + bs(D,df=df,Boundary.knots = bdpts)| gc + map + bs(D,df=df,Boundary.knots = bdpts),data=new.dat,dist='negbin')
      return(mod)
    }

    func <- function(counts,size,mean,phat) mapply(pZANB2,q=(counts - 1), size=size,
                                                   munb=mean, pobs=phat)

    # Main body of algorithm
    set.seed(1010)

    new.x <- readRDS(file) # reading in data
    chr <- strsplit(as.character(new.x$binI[1]), "-")[[1]][1]
    zeroPairedBins <- subset(new.x, counts==0)
    countPairedBins <- subset(new.x, counts!=0)

    Intervals <- seq(min(new.x$D),to=max(new.x$D), by=1000)
    cls.counts <- findInterval(countPairedBins$D,Intervals, rightmost.closed = T)
    cls.zeros <- findInterval(zeroPairedBins$D,Intervals, rightmost.closed = T)
    bins.counts <- split(seq_len(nrow(countPairedBins)), cls.counts)
    bins.zeros <- split(seq_len(nrow(zeroPairedBins)), cls.zeros)

    idx.counts <- unlist(lapply(bins.counts,function(x){sample(x, floor(length(x)*ssize)
                                                               ,replace = F)}))
    idx.zeros <- unlist(lapply(bins.zeros,function(x){sample(x, floor(length(x)*ssize),
                                                             replace = F)}))
    dat <- rbind(countPairedBins[idx.counts, ], zeroPairedBins[idx.zeros,])
    bdpts <- range(new.x$D)
    rm(cls.counts,cls.zeros, bins.counts, bins.zeros, idx.counts, idx.zeros, Intervals)
    gc()
    gc(reset=TRUE)

    stime <- system.time({fit <- GLM(dat, df, bdpts)})[3] / 60
    show(sprintf('Time required to fit the model: %3.2f mins',stime))

    # Register cores for parallel processing:
    if(cores <= detectCores()){
      cl<-makeCluster(cores)
      registerDoParallel(cl)
    }else if(cores > detectCores()){
      # Stop if illegal number of cores specified!
      stop("Number of cores specified is higher than the number of existing cores!")}

    stime <- system.time({

      fit.copy <- fit
      fit.copy$y <- sort(1:length(fit.copy$y) %% 2)

      # Split the countPairedBins to chunks
      partnum <- ceiling(nrow(new.x) / chunksize)
      splitseq <- rep(1:partnum, each=chunksize)[1:nrow(new.x)]
      # split function will generate a list of chunks
      splitdata <- split(new.x, splitseq)

      # foreach will run every command for each chunk in parallel and then combine them with rbind!
      y <- foreach(x=splitdata, .packages = c('splines', 'VGAM','pscl'), .combine = 'rbind') %dopar%
      {
        mu <- predict(fit,newdata = x, dispersion = fit$theta**(-1), type="count")
        phat <- predprob(fit.copy,newdata=x)[,1]
        pvals <- func(x$counts, fit$theta, mu, phat)
        x <- cbind(x, pvals)
        colnames(x)[7] <- "pvals"
        return(x)
      }

    })[3]/60
    show(sprintf('Time required to estimate additional parameters : %3.2f mins',stime))

    # stopCluster() will stop R leaving zombie processes behind!
    stopCluster(cl)
    # y will be a data.frame so has to be converted back to data.table:
    y <- as.data.table(y)
    y$adj.pvals <- p.adjust(y$pvals,method='fdr')
    y <- y[, list(binI=binI, binJ=binJ, counts=counts,
                  D=D, gc=gc, map=map, pvalue=pvals, qvalue=adj.pvals)]
    saveRDS(y, file = sprintf("%s_Results_on_%s.rds", output, chr))
    saveRDS(fit, file = sprintf("%s_Model-Fit_on_%s.rds", output, chr))
    rm(list=ls())
    gc()
    gc(reset = TRUE)
}
