# Supplementary material for: An integrated model for detecting significant chromatin interactions from high-resolution Hi-C data
Source: Nat Commun. 2017 May 17;8:15454. doi: 10.1038/ncomms15454 (PMC5442359; doi:10.1038/ncomms15454)
Supplement: Supplementary Software 1 — HiC-DC R package [file ncomms15454-s3.zip › hic.dc/R/HiCDCFixedBin.R]

#' Function that fits hurdle regression model for HiC count data
#' (based a uniform grid) via maximum likelihood
#' @import data.table pscl VGAM foreach
#' @importFrom doParallel registerDoParallel
#' @importFrom splines bs
#' @param file The path and name of file with features and counts
#' @param df  The degree of freedom or number of knots for spline fitting, default=6
#' @param ssize The proportion (a real number between 0 and 1) of data sampled, default=0.01
#' @param chunksize The sampling rate of the data per core, default=500k
#' @param cores The number of core used
#' @param binsize The size of bin
#' @return Returns a data.table with both nominal and adjusted p-values for all locus pairs
#' @export

hic.dc.fixedbin <- function(file, df, ssize, cores, binsize, output, chunksize) {

    if(missing(chunksize)) chunksize <- 500e3
    if(missing(df)) df <- 6
    if(missing(ssize)) ssize <- 0.01

    # Declare functions

    pzanegbin2 <- function(x, size, mu, p) dzanegbin(x = x,size = size,
                                                     munb = mu,
              pobs0 = p) + 1 - pzanegbin(q = x, size = size, munb = mu, pobs0 = p)

    GLM <- function(data,df,bdpts){
      mod <- hurdle(counts ~ len + gc + map + bs(D,df=df,Boundary.knots = bdpts)| len + gc + map + bs(D,df=df,Boundary.knots = bdpts),data=data,dist='negbin')
      return(mod)
    }

    func <- function(counts,size,mu,p){
      p_vec <- mapply(pzanegbin2, x=counts, size=size, mu=mu, p=p)
      return(p_vec)
    }

    # Main body of algorithm
    set.seed(1010)

    new.x <- readRDS(file) # reading in data
    chr <- strsplit(as.character(new.x$binI[1]), "-")[[1]][1]
    zeroPairedBins <- new.x[counts==0, ]
    countPairedBins <- new.x[counts!=0, ]

    Intervals <- seq(min(new.x$D),to=max(new.x$D), by=binsize)
    cls.counts <- findInterval(countPairedBins$D, Intervals,rightmost.closed = T)
    cls.zeros <- findInterval(zeroPairedBins$D,Intervals, rightmost.closed = T)
    bins.counts <- split(seq_len(nrow(countPairedBins)), cls.counts)
    bins.zeros <- split(seq_len(nrow(zeroPairedBins)), cls.zeros)

    idx.counts <- unlist(lapply(bins.counts,function(x){sample(x, floor(length(x)*ssize),
                                                               replace = F)}))
    idx.zeros <- unlist(lapply(bins.zeros,function(x){sample(x, floor(length(x)*ssize),
                                                             replace = F)}))
    dat <- rbind(countPairedBins[idx.counts, ], zeroPairedBins[idx.zeros, ])
    bdpts <- range(new.x$D)
    rm(cls.counts, cls.zeros, bins.counts, bins.zeros,
       idx.counts, idx.zeros, Intervals)
    gc()
    gc(reset=TRUE)

    stime <- system.time({fit <- GLM(dat, df, bdpts)})[3] / 60
    show(sprintf('Time required to fit the model: %3.2f mins',stime))

    # Register cores for parallel processing:
    if(cores <= detectCores()){
      cl <- makeCluster(cores)
      registerDoParallel(cl)
    }else if(cores > detectCores()){
      # Stop if illegal number of cores specified!
      stop("Number of cores specified is higher than the number of existing cores!")}

    # Combine function for foreach:
    comb.fnc <- function(...){
      comb.mat <- apply(cbind(...), 1, function(x) unname(unlist(x)))
      comb.list <- split(comb.mat, rep(1:ncol(comb.mat), each=nrow(comb.mat)))
      names(comb.list) <- c("pvals", "mu")
      return(comb.list)
    }

    stime <- system.time({

      fit.copy <- fit
      fit.copy$y <- sort(1:length(fit.copy$y)%%2)

      # Split the countPairedBins to chunks
      partnum <- ceiling(nrow(new.x)/chunksize)
      splitseq <- rep(1:partnum, each=chunksize)[1:nrow(new.x)]
      # split function will generate a list of chunks
      splitdata <- split(new.x, splitseq)
      # foreach will run every command for each chunk in parallel and then combine them with rbind!
      y <- foreach(x=splitdata, .packages = c('splines', 'VGAM','pscl'), .combine = 'comb.fnc') %dopar%
      {
        mu <- predict(fit,newdata = x, dispersion = fit$theta ** (-1), type="count")
        phat <- predprob(fit.copy,newdata=x)[, 1]
        pvals <- func(x$counts[!is.na(mu)], fit$theta, mu[!is.na(mu)], phat[!is.na(mu)])
        return(list("pvals"=pvals, "mu"=mu[!is.na(mu)]))
      }

    })[3] / 60
    show(sprintf('Time required to estimate additional parameters : %3.2f mins', stime))

    stopCluster(cl)

    mu <- y$mu
    pvals<- y$pvals
    x.star <- new.x[!is.na(mu),]
    x.star$pvalue <- pvals
    x.star$qvalue <- p.adjust(x.star$pvalue,method='fdr')
    x.star <- x.star[, list(binI=binI,binJ=binJ, counts=counts,
                           D=D, len=len, gc=gc,map=map, pvalue=pvals, qvalue=qvalue)]
    chr <- strsplit(x.star$binI[1],'-')[[1]][1]
    saveRDS(x.star, file = sprintf("%s_Results_on_%s.rds", output, chr))
    saveRDS(fit, file = sprintf("%s_Model-Fit_on_%s.rds",  output, chr))
    rm(list=ls())
    gc()
    gc(reset = TRUE)
}
