# Supplementary material for: An integrated model for detecting significant chromatin interactions from high-resolution Hi-C data
Source: Nat Commun. 2017 May 17;8:15454. doi: 10.1038/ncomms15454 (PMC5442359; doi:10.1038/ncomms15454)
Supplement: Supplementary Software 1 — HiC-DC R package [file ncomms15454-s3.zip › hic.dc/R/MakeBins.R]

#' Creates a GRanges object of genomic regions that tiles the genome
#' @import data.table
#' @importFrom GenomicRanges findOverlaps GRanges seqnames start end
#' @param genom The reference genome
#' @param genom.ver The version of reference genome
#' @param sig The restriction enzyme signature
#' @param bin.type The type of grid
#' @param numsites The number of consecutive restriction enzyme sites to be aggregated
#' @param binsize The size of the uniform bins in base pairs
#' @param con The path to bigWig file of UCSC 50 mer sequences uniquely aligned to specified reference genome
#' @param chrom The chromosomes can be specified
#' @return GRanges object of genomic regions that partitions the genome, with a numeric value for Hi-C biases
#' @export

Make_Bins <- function(genom="Hsapiens", genom.version="hg19", sig,
                      bin.type, numsites,
                      binsize, output.path, con, chrom){
  options(warn=-1)
  genome <- paste("BSgenome.", genom, ".UCSC.", genom.version, sep="")
  library(genome, character.only = TRUE)
  if(missing(chrom)) {
  chrom <- setdiff(seqnames(get(genom))[sapply(seqnames(get(genom)), nchar) <= 5],
                   'chrM')
  }
  genome.chromSizes <- data.table(chr=chrom, size=seqlengths(get(genom))[chrom])
  genome.chromGR <- GRanges(seqnames = genome.chromSizes$chr, ranges = IRanges(start = 1, end = genome.chromSizes$size))
  enzymeCuts <- lapply(chrom,function(x){GRanges(seqnames=x, ranges=ranges(matchPattern(sig, get(genom)[[x]])))})
  enzymeCuts <- do.call(c, enzymeCuts)
  saveRDS(enzymeCuts, file=sprintf('%s_enzymeCuts.rds', output.path))

  if(bin.type == "Bins-RE-sites"){

    # We construct human genome based on enzyme cutting sites

    enzymeBins <- setdiff(genome.chromGR, enzymeCuts)
    enzymeBinsTab <- data.table(chr = as.character(seqnames(enzymeBins)),
                                start = as.integer(start(enzymeBins))-2,
                                end = as.integer(end(enzymeBins))+2)
    setkey(genome.chromSizes,chr)
    enzymeBinsTab$chrSize <- genome.chromSizes[enzymeBinsTab$chr]$size
    enzymeBinsTab[start < 1]$start <- enzymeBinsTab[start < 1]$start+2
    enzymeBinsTab[end > chrSize]$end <- enzymeBinsTab[end > chrSize]$end-2
    enzymeBins <- GRanges(seqnames = enzymeBinsTab$chr, IRanges(start = enzymeBinsTab$start, end = enzymeBinsTab$end))
    enzymeBinsTab$name <- sprintf('%s-%s-%s',enzymeBinsTab$chr, enzymeBinsTab$start, enzymeBinsTab$end)
    rm (genome.chromSizes, genome.chromGR, enzymeBins)
    gc()
    gc(reset=TRUE)

    # We cluster enzyme cutting sites every 'numsites' consecutive bins

    enzymeBinsGrouping <- list()
    for(i in chrom){
      chrEnzymeBins <- enzymeBinsTab[chr == i][order(start)]
      binNumbers <- 1:ceiling(nrow(chrEnzymeBins)/numsites)
      chrEnzymeBins$binNumb <- rep(binNumbers, each=numsites)[1:nrow(chrEnzymeBins)]
      chrEnzymeBins$binName <- sprintf('%s-%s', i, chrEnzymeBins$binNumb)
      enzymeBinsGrouping[[i]] <- chrEnzymeBins
    }
    enzymeBinsTab <- do.call(rbind, enzymeBinsGrouping)
    binsTab <- enzymeBinsTab[,list(chr=chr[1], start=min(start), end=max(end)), by=binName]
    binsTab$name <- sprintf('%s-%s-%s', binsTab$chr, binsTab$start, binsTab$end)
    binsGR <- GRanges(seqnames = binsTab$chr, IRanges(start=binsTab$start, end=binsTab$end))
    gc <- unlist(sapply(chrom, function(x){GC(chr = x, regions = binsGR[seqnames(binsGR)==x], genome=genom, version=genom.version)}))
    map <- unlist(sapply(chrom, function(x){Mapp(chr = x, regions = binsGR[seqnames(binsGR)==x], con = con, genome=genom, version=genom.version)}))
    binsGR$gc <- gc
    binsGR$map <- map
    names(binsGR) <- binsTab$name
    rm(chrEnzymeBins,enzymeBinsTab)
    gc()
    gc(reset=TRUE)
  } 
  
  if(bin.type == "Bins-uniform"){

    bins.chrom <- function(chr, binsize){
      cuts <- seq(binsize, seqlengths(get(genom))[chr] - (seqlengths(get(genom))[chr] %% binsize) + binsize, by = binsize)
      bins <- GRanges(chr, IRanges(end = cuts[-length(cuts)], width = binsize))
      return(bins)
    }
    binsGR <- lapply(1:length(chrom), function(x){bins.chrom(chrom[x], binsize)})
    binsGR <- do.call(c, binsGR)
    seqlengths(binsGR) <- seqlengths(get(genom))[chrom]
    names(binsGR) <- sprintf('%s-%d-%d', as.character(seqnames(binsGR)), start(binsGR), end(binsGR))

    gc <- unlist(sapply(chrom, function(x){GC(chr = x, regions = binsGR[seqnames(binsGR)==x], genome=genom, version=genom.version)}))
    len <- unlist(sapply(chrom, function(x){Len(chr = x, regions = binsGR[seqnames(binsGR)==x], genome=genom, version=genom.version, pattern=sig)}))
    mp <- unlist(sapply(chrom, function(x){Mapp(chr = x, regions = binsGR[seqnames(binsGR)==x], genome=genom, version=genom.version, con=con)}))
    binsGR$len <- len
    binsGR$gc <- gc
    binsGR$map <- mp

  }
  saveRDS(binsGR, sprintf('%s_binsGR.rds', output.path))
}
