# Supplementary material for: An integrated model for detecting significant chromatin interactions from high-resolution Hi-C data
Source: Nat Commun. 2017 May 17;8:15454. doi: 10.1038/ncomms15454 (PMC5442359; doi:10.1038/ncomms15454)
Supplement: Supplementary Software 1 — HiC-DC R package [file ncomms15454-s3.zip › hic.dc/R/map.R]

#' Creates mappability feature
#' @import data.table rtracklayer
#' @importFrom GenomicRanges findOverlaps GRanges
#' @param chr A string specifying the chromosome
#' @param regions GRanges object of genomic regions that partition the chromosome
#' @param genome The reference genome
#' @param version The version of reference genome
#' @param con The path to bigWig file of UCSC 50 mer sequences uniquely aligned to specified reference genome
#' @return A numeric vector of mean mappability scores
#' @export

Mapp <- function(chr, regions, genome="Hsapiens", version = "hg19", con){

  package <- sprintf('BSgenome.%s.UCSC.%s', genome, version)
  library(package, character.only = TRUE)

  testRegion <- GRanges(chr, IRanges(1, seqlengths(get(genome, mode="any"))[chr]))
  data <- import.bw(con, which = testRegion, as="GRanges")
  hits <- findOverlaps(data, regions, type = "within")
  DT <- data.table(queryHits=queryHits(hits), subjectHits=subjectHits(hits),
                   map=data$score[queryHits(hits)])
  dt <- DT[, mean(map), by=subjectHits]
  map <- rep(0,length(regions))
  map[dt$subjectHits] <- dt$V1
  return(map)
}
