# Supplementary material for: An integrated model for detecting significant chromatin interactions from high-resolution Hi-C data
Source: Nat Commun. 2017 May 17;8:15454. doi: 10.1038/ncomms15454 (PMC5442359; doi:10.1038/ncomms15454)
Supplement: Supplementary Software 1 — HiC-DC R package [file ncomms15454-s3.zip › hic.dc/R/RunHiC.R]

#' Function that creates a GRanges object with counts for all locus pairs and distance
#' between the pairs
#' @import BSgenome foreach
#' @importFrom data.table data.table setkey
#' @importFrom doParallel registerDoParallel
#' @importFrom GenomicRanges findOverlaps GRanges distance nearest pintersect seqnames
#' @param genome   The reference genome
#' @param version  The version of reference genome
#' @param readfile The path and name of the read file
#' @param binfile  The path and name of the file of genomic regions
#' @param REfile   The path and name of the file of Restriction enyzme sites
#' @param outfile  The path and name of the output file
#' @param chrom A string specifying the chromosome (default: all canonical chromosomes)
#' @param cores The number of cores for parallel processing the chromosomes (default: length of chromosomes processed)
#' @return A GRanges object with counts for all locus pairs and the associated distance between the pairs
#' @export

runhic <- function(genome, version, readfile, binfile, REfile, outfile,
                   chrom, cores) {


    package <- sprintf('BSgenome.%s.UCSC.%s', genome, version)
    library(package, character.only = TRUE)

    if(missing(chrom)) {
    seqname <- seqnames(get(genome, mode="any"))
    chrom <- setdiff(seqname[sapply(seqname, nchar) <= 5], 'chrM')
    }
    if(missing(cores)) {
      cores <- 1
    }
 
    if(length(chrom) < cores) cores <- length(chrom)
    
    cat("Using", chrom, "for analysis", "\n")

    hiCreads <- readRDS(readfile)

    # Arrange Hi-C paired-end reads by chromosome

    R1 <- split(hiCreads[['R1']], seqnames(hiCreads[['R1']]))
    R2 <- split(hiCreads[['R2']], seqnames(hiCreads[['R2']]))
    ReadsPerChrom <- list()
    for(chr in chrom){
      ReadsPerChrom[[chr]] <- list("R1" = R1[[chr]],"R2" = R2[[chr]])
    }
    rm (R1, R2, hiCreads)
    gc()
    gc(reset=TRUE)

    enzymeCuts <- readRDS(REfile)
    binsGR <- readRDS(binfile)

    #For each read, we find the distance to the closest enzyme cutting site

    ReadsPerChromTab <- list()
    for (chr in chrom){

      t0 <- proc.time()

      names(ReadsPerChrom[[chr]][["R1"]]) <- 1:length(ReadsPerChrom[[chr]][["R1"]])
      names(ReadsPerChrom[[chr]][["R2"]]) <- 1:length(ReadsPerChrom[[chr]][["R2"]])

      ReadsPerChromTab[[chr]] <- data.table(R1 = names(ReadsPerChrom[[chr]][["R1"]]),
                                            R2 = names(ReadsPerChrom[[chr]][["R2"]]))

      nearestEnzcut <- nearest(x = ReadsPerChrom[[chr]][["R1"]], subject=enzymeCuts)
      ReadsPerChromTab[[chr]]$d1 <- distance(x = ReadsPerChrom[[chr]][["R1"]],
                                             y = enzymeCuts[nearestEnzcut])

      nearestEnzcut <- nearest(x = ReadsPerChrom[[chr]][["R2"]], subject=enzymeCuts)
      ReadsPerChromTab[[chr]]$d2 <- distance(x = ReadsPerChrom[[chr]][["R2"]],
                                             y = enzymeCuts[nearestEnzcut])

      eT <- (proc.time() - t0)["elapsed"]
      show(sprintf("%s took %3.2f seconds",chr,eT))
    }
    rm(nearestEnzcut, t0, eT)
    gc()
    gc(reset=TRUE)

    Reads <- list()
    for(chr in chrom){
      reads <- ReadsPerChromTab[[chr]]
      ind <- which(reads$d1 <= 500 & reads$d2 <= 500)
      Reads[[chr]] <- lapply(ReadsPerChrom[[chr]], FUN = function(x){x[ind]})
    }
    rm (ReadsPerChromTab)
    gc()
    gc(reset=TRUE)

    # Count the number of Hi-C paired reads mapping to bins:

    # Register cores for parallel processing:
    cat("Registering", cores, "cores for parallel processing", "\n")
    if(cores <= detectCores()){
      cl <- makeCluster(cores)
      registerDoParallel(cl)
    }else if(cores > detectCores()){
      # Stop if illegal number of cores specified!
      stop("Number of cores specified is higher than the number of existing cores!")}

    t0 <- proc.time()
    AlignToBins <- foreach(chr = sprintf('%s', chrom),
                           .packages = c('GenomicAlignments',
                                         'GenomicRanges', 'data.table')) %dopar% {

      bins <- binsGR[seqnames(binsGR)==chr]
      ovl1 <- findOverlaps(bins,Reads[[chr]][["R1"]])
      ovl1Tab <- data.table(bins = names(bins[queryHits(ovl1)]),
                            reads = names(Reads[[chr]][["R1"]][subjectHits(ovl1)]))
      intersectRanges <- pintersect(bins[queryHits(ovl1)],
                                    Reads[[chr]][['R1']][subjectHits(ovl1)])
      ovl1Tab$intersectwidth <- width(intersectRanges)
      ovl1Tab <- ovl1Tab[,list(bins = bins[which.max(intersectwidth)]), by = reads]

      ovl2 <- findOverlaps(bins, Reads[[chr]][["R2"]])
      ovl2Tab <- data.table(bins = names(bins[queryHits(ovl2)]),
                            reads = names(Reads[[chr]][["R2"]][subjectHits(ovl2)]))
      intersectRanges <- pintersect(bins[queryHits(ovl2)], Reads[[chr]][['R2']][subjectHits(ovl2)])
      ovl2Tab$intersectwidth <- width(intersectRanges)
      ovl2Tab <- ovl2Tab[,list(bins = bins[which.max(intersectwidth)]),
                         by = reads]
      res <- list("R1" = ovl1Tab, "R2" = ovl2Tab)
    }

    eT <- (proc.time() - t0)["elapsed"]
    show(sprintf('Time %3.2f seconds',eT))
    stopCluster(cl)
    names(AlignToBins) <- chrom

    # Register cores for parallel processing:
    cat("Registering", cores, "cores for parallel processing", "\n")
    if(cores <= detectCores()){
      cl <- makeCluster(cores)
      registerDoParallel(cl)
    }else if(cores > detectCores()){
      # Stop if illegal number of cores specified!
      stop("Number of cores specified is higher than the number of existing cores!")}

    t0 <- proc.time()
    BinPairCountList <- foreach(chr = sprintf('%s',chrom),
                                .packages = c('GenomicAlignments',
                                              'GenomicRanges', 'data.table')) %dopar% {

      setkey(AlignToBins[[chr]][["R1"]],reads)
      PairedBins <- AlignToBins[[chr]][["R1"]][AlignToBins[[chr]][["R2"]]$read]
      PairedBins$bins2 <- AlignToBins[[chr]][["R2"]]$bins
      PairedBins <- PairedBins[,list(reads,binI = bins, binJ = bins2)]
      PairedBins$startI <- as.integer(start(binsGR[PairedBins$binI]))
      PairedBins$startJ <- as.integer(start(binsGR[PairedBins$binJ]))
      PairedBins.Inorder <- PairedBins[startI <= startJ]
      PairedBins.Notordered <- PairedBins[startI > startJ]
      PairedBins.ordered <- rbind(PairedBins.Inorder,
                    PairedBins.Notordered[, list(reads, binI = binJ,
                                  binJ = binI, startI = startJ, startJ = startI)])
      PairedBins.ordered <- subset(PairedBins.ordered, startI <= startJ)
      countPairedBins <- PairedBins.ordered[, list(counts = .N),
                                            by=list(binI,binJ)]
      rm (PairedBins, PairedBins.Inorder, PairedBins.Notordered)
      gc()
      gc(reset=TRUE)

      binCenters <- GRanges(seqnames=chr, IRanges(start=start(resize(binsGR[countPairedBins$binI],
                                                                     fix='center', width=1)),
                                                 end = start(resize(binsGR[countPairedBins$binJ],
                                                                    fix='center', width=1))))
      countPairedBins$D <- width(binCenters)
      countPairedBins

    }

    eT <- (proc.time() - t0)["elapsed"]
    show(sprintf('Time require to get counts %3.2f seconds',eT))
    stopCluster(cl)
    names(BinPairCountList) <- chrom
    saveRDS(BinPairCountList, file=outfile)
    rm (list=ls())
    gc()
    gc(reset=TRUE)
}
