# Supplementary material for: An integrated model for detecting significant chromatin interactions from high-resolution Hi-C data
Source: Nat Commun. 2017 May 17;8:15454. doi: 10.1038/ncomms15454 (PMC5442359; doi:10.1038/ncomms15454)
Supplement: Supplementary Software 1 — HiC-DC R package [file ncomms15454-s3.zip › hic.dc/R/SashimiPlot.R]

#' This function uses a Sashimi plot to quantitatively visualize all Hi-C locus pairs
#' for specified region on a chromosome
#' @import data.table Sushi
#' @importFrom GenomicRanges start end seqnames
#' @param contact.matrix A data.table with counts and associated P values
#' @param chromstart Start coordinate of query region on the chromosome
#' @param chromend  End coordinate of the query region on the chromosome
#' @param regions GRanges object of all genomic intervals on specified chromosome
#' @return Returns sashimi plot of all Hi-C locus pairs in the region
#' @export

sashimi.plot <- function(contact.matrix, chromstart, chromend, regions){

  options(warn=-1)
  par(mfrow=c(1,1), mar=c(5,5,4,2), pty="s")
  col <- function(n) colorRampPalette(c(rgb(0.90,0.90,0.90,0.01), rgb(0.75,0.75,0.75,0.026),rgb(0,0,0,0.062),
                                        rgb(0,0,0,0.068), rgb(0,0,0,0.074),rgb(0,0,0,0.1),
                                        rgb(0,0,0,0.70), rgb(0,0,0,0.74),rgb(0,0,0,0.78),
                                        rgb(0,0,0,0.82), rgb(0,0,0,0.86),rgb(0,0,0,0.90)), alpha = TRUE)(n)
  chrom <- as.character(GenomicRanges::seqnames(regions)[1])
  P <- contact.matrix$qvalue
  zeros <- P == 0
  P[zeros] <- min(c(10^-15,P[!zeros]))
  contact.matrix$qvalue <- P
  contact.matrix$startI <- start(regions[contact.matrix$binI])
  contact.matrix$endI <- end(regions[contact.matrix$binI])
  contact.matrix$startJ <- start(regions[contact.matrix$binJ])
  contact.matrix$endJ <- end(regions[contact.matrix$binJ])
  contact.matrix <- contact.matrix[startI >= chromstart & endJ <= chromend & D > 1e4,]
  contact.matrix$chr <- chrom
  contact.matrix$samplenumber <- floor(-log10(contact.matrix$qvalue))
  Sushi_HiC.bedpe <- contact.matrix[,list(chr1=chr,start1=startI,end1=endI,chr2=chr,start2=startJ,end2=endJ,score=-log10(qvalue),samplenumber=samplenumber)]
  censored <- Sushi_HiC.bedpe$score < 0
  Sushi_HiC.bedpe <- Sushi_HiC.bedpe[!censored,]
  pbpe <- plotBedpe(Sushi_HiC.bedpe,chrom,chromstart,chromend,heights = Sushi_HiC.bedpe$score,plottype="loops",colorby=Sushi_HiC.bedpe$score,
                    colorbycol=col)
  labelgenome(chrom, chromstart,chromend,n=3,scale="Mb")
  axis(side=2,las=2,tcl=.2, cex.lab = 0.5, )
  mtext("-Log10(Q)",side=2, line=3.5, cex=.75, font=2)
}
