# Supplementary material for: An integrated model for detecting significant chromatin interactions from high-resolution Hi-C data
Source: Nat Commun. 2017 May 17;8:15454. doi: 10.1038/ncomms15454 (PMC5442359; doi:10.1038/ncomms15454)
Supplement: Supplementary Software 1 — HiC-DC R package [file ncomms15454-s3.zip › hic.dc/R/Signaltrackshic.R]

#' This graphical tools allows you to configure your own CTCF, DNaseI, H3K27ac, RAD21, RNA-seq, and SMC3 tracks together with a
#' 1D summary of most significant interactions.
#' @import stringr Matrix scales
#' @importFrom GenomicRanges seqnames start findOverlaps GRanges
#' @importFrom data.table data.table setkey
#' @importFrom ggbio autoplot plotIdeogram tracks
#' @importFrom ggplot2 aes geom_area geom_bar ggplot scale_x_continuous scale_y_continuous
#' @param genome   The reference genome
#' @param version  The version of the reference genome
#' @param contact.matrix A data.table with counts and associated P values
#' @param regions GRanges object of all genomic intervals on specified chromosome
#' @param start Start coordinate of query region on the chromosome
#' @param end  End coordinate of the query region on the chromosome
#' @param trackslist list of genome and epigenetic tracks
#' @param size The distance between any two ticks on x-axis of signal track
#' @param col A character vector of colors used to paint the signal tracks
#' @param ensdbver Ensemble version of reference genome
#' @return ggplot style visualization of genomic tracks and 1D summary of Hi-C contacts
#' @export

Signaltracks_hic <- function(genome="Hsapiens", version="hg19", contact.matrix, regions,
                             start, end, trackslist, size = 2e5, col=rep("blue", length(tracklist)),
                             ensdbver = "EnsDb.Hsapiens.v75") {
  options(warn=-1)
  library(paste("BSgenome", genome, "UCSC", version, sep="."), character.only = TRUE)
  library(ensdbver, character.only = TRUE)
  ensdb <- get(ensdbver)

  # Define functions
  plotTracks <- function(track, size, col = col) {
    g <- track[GenomicRanges::seqnames(track)==chr]
    hits <- findOverlaps(g, regions[k:m])
    len <- length(queryHits(hits))

    set.seed(101)

    idx <- sample(queryHits(hits), floor(len*0.8), replace = F)
    scores <- g$score[idx]
    vec <- start(resize(g[idx], fix = "center", width = 1))
    df <- data.table(pos=vec, score=scores)
    p <- ggplot(df, aes(x=pos, y=score)) + geom_area(colour = col, fill = col) +
      scale_x_continuous(breaks=seq(start, end, by = size)) +
      scale_y_continuous(limits=c(0, 300))
    return(p)
  }

  k <- min(subjectHits(findOverlaps(GRanges(GenomicRanges::seqnames(regions[1]),
                                            IRanges(start=start, width=1)), regions)))
  m <- max(subjectHits(findOverlaps(GRanges(GenomicRanges::seqnames(regions[1]),
                                            IRanges(start=end, width=1)), regions)))
  n <- length(regions)
  chr <- as.character(GenomicRanges::seqnames(regions)[1])

  Hashtable <- data.table(bins=names(regions), index=1:length(regions))
  setkey(Hashtable,key='bins')

  ran <- start(resize(regions[k:m], fix = "center", width = 1))
  p.ideo <- plotIdeogram(genome = "hg19", subchr=chr)

  chrno <- str_extract(chr, "[[:digit:]]+")
  wh <- GRanges(chrno, IRanges(start=ran[1],end=ran[length(ran)]))
  p1 <- autoplot(ensdb, GRangesFilter(wh, "overlapping"), names.expr="gene_name", color="brown", fill="brown")

  plotlist<-list()
  plotlist$Ideogram <- p.ideo
  plotlist$Model <- p1

  if(length(trackslist)) {
    for(i in 1:length(names(trackslist))){
      plotlist[[names(trackslist)[i]]] <- plotTracks(track = trackslist[[i]], size = size, col=col[i])
    }
  }

  temp_matrix <- contact.matrix[D!=0]
  P <- temp_matrix$qvalue
  zeros <- temp_matrix$qvalue == 0
  P[zeros] <- min(c(1e-15, P[!zeros]))
  logP <- -log10(P)
  censored <- logP < 1
  logP[censored] <- 1
  B <- sparseMatrix(i=Hashtable[temp_matrix$binI][[2]], j=Hashtable[temp_matrix$binJ][[2]],
                    x=logP, dims=c(n,n))
  w <- B[k:m, k:m]
  w <- forceSymmetric(w)
  w <- as.matrix(w)
  row.names(w) <- start(resize(regions[k:m], fix = "center", width = 1))
  colnames(w) <- start(resize(regions[k:m], fix = "center", width = 1))
  mx <- apply(X = w, MARGIN = 2, FUN = max)
  mx <- mx - 2
  df <- data.table(pos=as.integer(names(mx)),value= ifelse(mx < 0,0,mx))
  p8 <- ggplot(df,aes(x=pos,y=value)) + geom_bar(stat="identity") +
        scale_x_continuous(breaks = seq(from = start, to = end, by = size)) + scale_y_continuous(limits=c(0, 5))
  plotlist$hotspots <- p8

  tracks(plotlist, scale.height = 2.5, xlim=c(start(wh), end(wh)),
         heights = c(1, 2, rep(1, each=(1+length(trackslist)))), padding=0.1)
}
